# Supplementary material for: Deforestation and stream warming affect body size of Amazonian fishes
Source: PLoS One. 2018 May 2;13(5):e0196560. doi: 10.1371/journal.pone.0196560 (PMC5931656; doi:10.1371/journal.pone.0196560)
Supplement: S1 Data — (XLSX) [file pone.0196560.s008.xlsx]

## Sheet: dados individuais
Species	Land use	Stream	Reach	Body mass
Aequidens michaeli	forest	APP2	medium	25.8
Aequidens michaeli	forest	APP2	medium	27.7
Aequidens michaeli	forest	APP2	medium	24.3
Aequidens michaeli	forest	APP2	medium	24.2
Aequidens michaeli	forest	APP2	medium	32.1
Aequidens michaeli	forest	APP2	medium	26.4
Aequidens michaeli	forest	APP2	medium	26.9
Aequidens michaeli	forest	APP2	medium	27.8
Aequidens michaeli	forest	APP2	medium	30.1
Aequidens michaeli	forest	APP2	medium	21.4
Aequidens michaeli	forest	APP2	medium	29.2
Aequidens michaeli	forest	APP2	medium	28.9
Aequidens michaeli	forest	APP2	medium	31.1
Aequidens michaeli	forest	APP2	medium	30.5
Aequidens michaeli	forest	APP2	medium	31.9
Aequidens michaeli	forest	APP2	medium	33.3
Aequidens michaeli	forest	APP2	medium	39.8
Aequidens michaeli	forest	APP2	medium	37.1
Aequidens michaeli	forest	APP2	medium	35.6
Aequidens michaeli	forest	APP2	medium	34.5
Aequidens michaeli	forest	APP2	medium	39.6
Aequidens michaeli	forest	APP2	medium	37.8
Aequidens michaeli	forest	APP2	medium	39.3
Aequidens michaeli	forest	APP2	medium	42.3
Aequidens michaeli	forest	APP2	medium	40.8
Aequidens michaeli	forest	APP2	medium	68.8
Aequidens michaeli	forest	APP2	medium	71.2
Aequidens michaeli	forest	APP2	medium	80.7
Aequidens michaeli	forest	APP2	medium	81.8
Aequidens michaeli	forest	APP2	medium	104.4
Aequidens michaeli	forest	APP2	medium	102
Aequidens michaeli	forest	APP2	medium	107.2
Aequidens michaeli	forest	APP2	downstream	9.9
Aequidens michaeli	forest	APP2	downstream	25.7
Aequidens michaeli	forest	APP2	downstream	46.1
Aequidens michaeli	forest	APP2	downstream	47.9
Aequidens michaeli	forest	APP2	downstream	52.2
Aequidens michaeli	forest	APP2	downstream	49.2
Aequidens michaeli	forest	APP2	downstream	63.2
Aequidens michaeli	forest	APP2A	upstream	1348.4
Aequidens michaeli	forest	APP2A	upstream	1381.8
Aequidens michaeli	forest	APP2A	upstream	2356.2
Aequidens michaeli	forest	APP2A	medium	1456.7
Aequidens michaeli	forest	APP2A	medium	2857.5
Aequidens michaeli	forest	APP2A	downstream	982.6
Aequidens michaeli	forest	APP2A	downstream	965.6
Aequidens michaeli	forest	APP2A	downstream	2286.5
Aequidens michaeli	forest	APPM	medium	581.3
Aequidens michaeli	forest	APPM	medium	1260.3
Crenicichla rosemariae	forest	APP2	downstream	3325
Crenicichla rosemariae	forest	APP2	downstream	3954
Eigenmannia sp	forest	APP2	medium	4025
Eigenmannia sp	forest	APP2A	downstream	6300
Goeldiela sp	forest	APP2	medium	1853
Goeldiela sp	forest	APP2	downstream	581
Goeldiela sp	forest	APP2A	medium	1057
Goeldiela sp	forest	APP2A	downstream	1917
Goeldiela sp	forest	APP2A	downstream	1524
Gymnorhamphichthys rondoni	forest	APP2	medium	1750
Gymnorhamphichthys rondoni	forest	APP2	medium	1323
Gymnorhamphichthys rondoni	forest	APP2	medium	1250
Gymnorhamphichthys rondoni	forest	APP2	downstream	223
Gymnorhamphichthys rondoni	forest	APPM	downstream	1314
Gymnotus carapo	forest	APP2	upstream	137
Gymnotus carapo	forest	APP2	upstream	168
Gymnotus carapo	forest	APP2	upstream	154
Gymnotus carapo	forest	APP2	upstream	2884
Gymnotus carapo	forest	APP2	downstream	1017
Gymnotus carapo	forest	APP2A	downstream	624
Gymnotus carapo	forest	APPM	upstream	1050
Gymnotus carapo	forest	APPM	upstream	1004
Gymnotus carapo	forest	APPM	upstream	1011
Gymnotus carapo	forest	APPM	upstream	460
Gymnotus carapo	forest	APPM	upstream	940
Gymnotus carapo	forest	APPM	upstream	585
Gymnotus carapo	forest	APPM	upstream	946
Gymnotus carapo	forest	APPM	upstream	749
Gymnotus carapo	forest	APPM	upstream	1105
Gymnotus carapo	forest	APPM	upstream	2439
Gymnotus carapo	forest	APPM	upstream	2426
Gymnotus carapo	forest	APPM	upstream	3428
Gymnotus carapo	forest	APPM	upstream	1949
Gymnotus carapo	forest	APPM	upstream	2386
Gymnotus carapo	forest	APPM	upstream	2118
Gymnotus carapo	forest	APPM	upstream	806
Gymnotus carapo	forest	APPM	upstream	918
Gymnotus carapo	forest	APPM	upstream	2086
Gymnotus carapo	forest	APPM	upstream	2309
Gymnotus carapo	forest	APPM	upstream	1628
Gymnotus carapo	forest	APPM	medium	451
Gymnotus carapo	forest	APPM	medium	787
Gymnotus carapo	forest	APPM	medium	534
Gymnotus carapo	forest	APPM	medium	792
Gymnotus carapo	forest	APPM	medium	254
Helogenes marmoratus	forest	APP2	medium	988
Helogenes marmoratus	forest	APP2	medium	1436
Helogenes marmoratus	forest	APP2	downstream	874
Helogenes marmoratus	forest	APP2	downstream	180
Helogenes marmoratus	forest	APP2A	medium	2284
Helogenes marmoratus	forest	APP2A	medium	1243
Helogenes marmoratus	forest	APP2A	medium	2613
Helogenes marmoratus	forest	APP2A	medium	2643
Helogenes marmoratus	forest	APP2A	medium	995
Helogenes marmoratus	forest	APP2A	downstream	1896
Helogenes marmoratus	forest	APP2A	downstream	2534
Helogenes marmoratus	forest	APPM	downstream	1057
Hoplerythrinus unitaeniatus	forest	APP2	downstream	4622
Hoplerythrinus unitaeniatus	forest	APPM	upstream	4616
Hoplias malabaricus	forest	APP2	medium	71
Hoplias malabaricus	forest	APP2	downstream	105
Hoplias malabaricus	forest	APP2	downstream	38
Hoplias malabaricus	forest	APP2A	upstream	81
Hoplias malabaricus	forest	APP2A	upstream	68
Hoplias malabaricus	forest	APP2A	upstream	87
Hoplias malabaricus	forest	APP2A	upstream	85
Hoplias malabaricus	forest	APP2A	upstream	102
Hoplias malabaricus	forest	APP2A	upstream	66
Hoplias malabaricus	forest	APP2A	upstream	56
Hoplias malabaricus	forest	APP2A	upstream	79
Hyphessobrycon loweae	forest	APP2	upstream	340.1
Hyphessobrycon loweae	forest	APP2	upstream	369.2
Hyphessobrycon loweae	forest	APP2	upstream	399.2
Hyphessobrycon loweae	forest	APP2	upstream	467.8
Hyphessobrycon loweae	forest	APP2	upstream	475.8
Hyphessobrycon loweae	forest	APP2	upstream	589.3
Hyphessobrycon loweae	forest	APP2	medium	149.4
Hyphessobrycon loweae	forest	APP2	medium	407.9
Hyphessobrycon loweae	forest	APP2	downstream	80.2
Hyphessobrycon loweae	forest	APP2	downstream	110.9
Hyphessobrycon loweae	forest	APP2	downstream	134.9
Hyphessobrycon loweae	forest	APP2	downstream	124.1
Hyphessobrycon loweae	forest	APP2	downstream	127.9
Hyphessobrycon loweae	forest	APP2	downstream	144.6
Hyphessobrycon loweae	forest	APP2	downstream	139.4
Hyphessobrycon loweae	forest	APP2	downstream	146.3
Hyphessobrycon loweae	forest	APP2	downstream	183.7
Hyphessobrycon loweae	forest	APP2	downstream	174.4
Hyphessobrycon loweae	forest	APP2	downstream	180.6
Hyphessobrycon loweae	forest	APP2	downstream	212.5
Hyphessobrycon loweae	forest	APP2	downstream	235.5
Hyphessobrycon loweae	forest	APP2	downstream	213.9
Hyphessobrycon loweae	forest	APP2	downstream	255.7
Hyphessobrycon loweae	forest	APP2	downstream	278.6
Hyphessobrycon loweae	forest	APP2	downstream	260.7
Hyphessobrycon loweae	forest	APP2	downstream	343.9
Hyphessobrycon loweae	forest	APP2	downstream	452.5
Hyphessobrycon loweae	forest	APP2A	upstream	299.4
Hyphessobrycon loweae	forest	APP2A	upstream	285.8
Hyphessobrycon loweae	forest	APP2A	upstream	352.5
Hyphessobrycon loweae	forest	APP2A	upstream	392.9
Hyphessobrycon loweae	forest	APP2A	upstream	410.5
Hyphessobrycon loweae	forest	APP2A	upstream	454.2
Hyphessobrycon loweae	forest	APP2A	medium	148.3
Hyphessobrycon loweae	forest	APP2A	medium	162.9
Hyphessobrycon loweae	forest	APP2A	medium	176.7
Hyphessobrycon loweae	forest	APP2A	medium	239.1
Hyphessobrycon loweae	forest	APP2A	medium	229.1
Hyphessobrycon loweae	forest	APP2A	medium	231
Hyphessobrycon loweae	forest	APP2A	medium	254.7
Hyphessobrycon loweae	forest	APP2A	medium	238.8
Hyphessobrycon loweae	forest	APP2A	medium	295.1
Hyphessobrycon loweae	forest	APP2A	medium	344.4
Hyphessobrycon loweae	forest	APP2A	medium	330.6
Hyphessobrycon loweae	forest	APP2A	medium	365.2
Hyphessobrycon loweae	forest	APP2A	medium	413.3
Hyphessobrycon loweae	forest	APP2A	downstream	192.9
Hyphessobrycon loweae	forest	APP2A	downstream	212.2
Hyphessobrycon loweae	forest	APP2A	downstream	213.5
Hyphessobrycon loweae	forest	APP2A	downstream	260.8
Hyphessobrycon loweae	forest	APP2A	downstream	283.8
Hyphessobrycon loweae	forest	APP2A	downstream	312.4
Hyphessobrycon loweae	forest	APP2A	downstream	307.7
Hyphessobrycon loweae	forest	APP2A	downstream	315.5
Hyphessobrycon loweae	forest	APP2A	downstream	304.1
Hyphessobrycon loweae	forest	APP2A	downstream	325.8
Hyphessobrycon loweae	forest	APP2A	downstream	334.9
Hyphessobrycon loweae	forest	APP2A	downstream	318.1
Hyphessobrycon loweae	forest	APP2A	downstream	329.6
Hyphessobrycon loweae	forest	APP2A	downstream	341
Hyphessobrycon loweae	forest	APP2A	downstream	358
Hyphessobrycon loweae	forest	APP2A	downstream	422.8
Hyphessobrycon loweae	forest	APP2A	downstream	407.4
Hyphessobrycon loweae	forest	APP2A	downstream	371.5
Hyphessobrycon loweae	forest	APP2A	downstream	412.6
Hyphessobrycon loweae	forest	APP2A	downstream	438.7
Hyphessobrycon loweae	forest	APP2A	downstream	434.1
Hyphessobrycon loweae	forest	APP2A	downstream	406.4
Hyphessobrycon mutabilis	forest	APP2	upstream	139.4
Hyphessobrycon mutabilis	forest	APP2	upstream	128.5
Hyphessobrycon mutabilis	forest	APP2	upstream	132.8
Hyphessobrycon mutabilis	forest	APP2	upstream	138
Hyphessobrycon mutabilis	forest	APP2	upstream	194
Hyphessobrycon mutabilis	forest	APP2	downstream	50.7
Hyphessobrycon mutabilis	forest	APP2	downstream	58.1
Hyphessobrycon mutabilis	forest	APP2	downstream	72.6
Hyphessobrycon mutabilis	forest	APP2	downstream	68.4
Hyphessobrycon mutabilis	forest	APP2	downstream	80.4
Hyphessobrycon mutabilis	forest	APP2	downstream	64
Hyphessobrycon mutabilis	forest	APP2	downstream	67.8
Hyphessobrycon mutabilis	forest	APP2	downstream	70.9
Hyphessobrycon mutabilis	forest	APP2	downstream	75.9
Hyphessobrycon mutabilis	forest	APP2	downstream	71.1
Hyphessobrycon mutabilis	forest	APP2	downstream	73.2
Hyphessobrycon mutabilis	forest	APP2	downstream	80.8
Hyphessobrycon mutabilis	forest	APP2	downstream	79.4
Hyphessobrycon mutabilis	forest	APP2	downstream	86.4
Hyphessobrycon mutabilis	forest	APP2	downstream	81.9
Hyphessobrycon mutabilis	forest	APP2	downstream	74.9
Hyphessobrycon mutabilis	forest	APP2	downstream	91.6
Hyphessobrycon mutabilis	forest	APP2	downstream	88.4
Hyphessobrycon mutabilis	forest	APP2	downstream	90.7
Hyphessobrycon mutabilis	forest	APP2	downstream	93.4
Hyphessobrycon mutabilis	forest	APP2	downstream	94.2
Hyphessobrycon mutabilis	forest	APP2	downstream	95.4
Hyphessobrycon mutabilis	forest	APP2	downstream	117.1
Hyphessobrycon mutabilis	forest	APP2	downstream	122
Hyphessobrycon mutabilis	forest	APP2	downstream	106.7
Hyphessobrycon mutabilis	forest	APP2	downstream	123.3
Hyphessobrycon mutabilis	forest	APP2	downstream	154.5
Hyphessobrycon mutabilis	forest	APP2	downstream	136.1
Hyphessobrycon mutabilis	forest	APP2	downstream	172
Hyphessobrycon mutabilis	forest	APP2A	medium	44.5
Hyphessobrycon mutabilis	forest	APP2A	medium	49.5
Hyphessobrycon mutabilis	forest	APP2A	medium	67.4
Hyphessobrycon mutabilis	forest	APP2A	medium	75.6
Hyphessobrycon mutabilis	forest	APP2A	medium	81.7
Hyphessobrycon mutabilis	forest	APP2A	medium	101.7
Hyphessobrycon mutabilis	forest	APP2A	medium	97.6
Hyphessobrycon mutabilis	forest	APP2A	medium	117.1
Hyphessobrycon mutabilis	forest	APP2A	medium	149.1
Hyphessobrycon mutabilis	forest	APP2A	medium	171.5
Hyphessobrycon mutabilis	forest	APP2A	downstream	98.8
Hyphessobrycon mutabilis	forest	APP2A	downstream	93.5
Hyphessobrycon mutabilis	forest	APP2A	downstream	115.8
Hyphessobrycon mutabilis	forest	APP2A	downstream	113.9
Hyphessobrycon mutabilis	forest	APP2A	downstream	123.8
Hyphessobrycon mutabilis	forest	APP2A	downstream	118.1
Hyphessobrycon mutabilis	forest	APP2A	downstream	126
Hyphessobrycon mutabilis	forest	APP2A	downstream	129.2
Hyphessobrycon mutabilis	forest	APP2A	downstream	149.6
Hyphessobrycon mutabilis	forest	APP2A	downstream	151.5
Hyphessobrycon mutabilis	forest	APP2A	downstream	213.6
Hyphessobrycon mutabilis	forest	APPM	medium	68.4
Hyphessobrycon mutabilis	forest	APPM	medium	84.6
Hyphessobrycon mutabilis	forest	APPM	medium	101.8
Hyphessobrycon mutabilis	forest	APPM	medium	156.6
Hyphessobrycon mutabilis	forest	APPM	medium	175.7
Hyphessobrycon mutabilis	forest	APPM	medium	183.9
Hyphessobrycon mutabilis	forest	APPM	medium	179.8
Hyphessobrycon mutabilis	forest	APPM	medium	191.2
Hyphessobrycon mutabilis	forest	APPM	downstream	137.5
Imparfinis sp	forest	APPM	downstream	1210
Megalechis sp	forest	APP2A	downstream	1184
Melanorivulus zygonectes	forest	APP2	upstream	31.3
Melanorivulus zygonectes	forest	APP2	upstream	30
Melanorivulus zygonectes	forest	APP2	upstream	34.4
Melanorivulus zygonectes	forest	APP2	upstream	30.1
Melanorivulus zygonectes	forest	APP2	upstream	32.5
Melanorivulus zygonectes	forest	APP2	upstream	48
Melanorivulus zygonectes	forest	APP2	upstream	45.4
Melanorivulus zygonectes	forest	APP2	upstream	52.7
Melanorivulus zygonectes	forest	APP2	upstream	59.9
Melanorivulus zygonectes	forest	APP2	upstream	63
Melanorivulus zygonectes	forest	APP2	upstream	68.8
Melanorivulus zygonectes	forest	APP2	upstream	67
Melanorivulus zygonectes	forest	APP2	upstream	74.2
Melanorivulus zygonectes	forest	APP2	upstream	70.2
Melanorivulus zygonectes	forest	APP2	upstream	79.9
Melanorivulus zygonectes	forest	APP2	upstream	86.9
Melanorivulus zygonectes	forest	APP2	upstream	84.3
Melanorivulus zygonectes	forest	APP2	upstream	101.1
Melanorivulus zygonectes	forest	APP2	upstream	101.4
Melanorivulus zygonectes	forest	APP2	upstream	101
Melanorivulus zygonectes	forest	APP2	upstream	99.1
Melanorivulus zygonectes	forest	APP2	upstream	101.8
Melanorivulus zygonectes	forest	APP2	upstream	103.3
Melanorivulus zygonectes	forest	APP2	upstream	107
Melanorivulus zygonectes	forest	APP2	upstream	93.6
Melanorivulus zygonectes	forest	APP2	upstream	87.3
Melanorivulus zygonectes	forest	APP2	upstream	107.2
Melanorivulus zygonectes	forest	APP2	upstream	130.9
Melanorivulus zygonectes	forest	APP2	upstream	117.2
Melanorivulus zygonectes	forest	APP2	upstream	96.4
Melanorivulus zygonectes	forest	APP2	upstream	109.7
Melanorivulus zygonectes	forest	APP2	upstream	127.5
Melanorivulus zygonectes	forest	APP2	upstream	99.2
Melanorivulus zygonectes	forest	APP2	upstream	95.2
Melanorivulus zygonectes	forest	APP2	upstream	111.5
Melanorivulus zygonectes	forest	APP2	upstream	110.3
Melanorivulus zygonectes	forest	APP2	upstream	106
Melanorivulus zygonectes	forest	APP2	upstream	107.4
Melanorivulus zygonectes	forest	APP2	upstream	129.9
Melanorivulus zygonectes	forest	APP2	upstream	120.1
Melanorivulus zygonectes	forest	APP2	upstream	124.8
Melanorivulus zygonectes	forest	APP2	upstream	120.3
Melanorivulus zygonectes	forest	APP2	upstream	140.9
Melanorivulus zygonectes	forest	APP2	upstream	120.4
Melanorivulus zygonectes	forest	APP2	upstream	124.8
Melanorivulus zygonectes	forest	APP2	upstream	129.5
Melanorivulus zygonectes	forest	APP2	upstream	173.6
Melanorivulus zygonectes	forest	APP2	upstream	130.7
Melanorivulus zygonectes	forest	APP2	upstream	139.5
Melanorivulus zygonectes	forest	APP2	upstream	183.6
Melanorivulus zygonectes	forest	APP2	upstream	154.2
Melanorivulus zygonectes	forest	APP2	upstream	166.4
Melanorivulus zygonectes	forest	APP2	upstream	174.4
Melanorivulus zygonectes	forest	APP2	upstream	158.9
Melanorivulus zygonectes	forest	APP2	upstream	194.7
Melanorivulus zygonectes	forest	APP2	upstream	188.4
Melanorivulus zygonectes	forest	APP2	upstream	191.5
Melanorivulus zygonectes	forest	APP2	upstream	174.2
Melanorivulus zygonectes	forest	APP2	upstream	181.2
Melanorivulus zygonectes	forest	APP2	upstream	185.5
Melanorivulus zygonectes	forest	APP2	upstream	187.4
Melanorivulus zygonectes	forest	APP2	upstream	186.1
Melanorivulus zygonectes	forest	APP2	upstream	171.7
Melanorivulus zygonectes	forest	APP2	upstream	191.5
Melanorivulus zygonectes	forest	APP2	upstream	206.4
Melanorivulus zygonectes	forest	APP2	upstream	227
Melanorivulus zygonectes	forest	APP2	upstream	181.8
Melanorivulus zygonectes	forest	APP2	upstream	189.1
Melanorivulus zygonectes	forest	APP2	upstream	204.8
Melanorivulus zygonectes	forest	APP2	upstream	260.7
Melanorivulus zygonectes	forest	APP2	upstream	204.3
Melanorivulus zygonectes	forest	APP2	upstream	209.3
Melanorivulus zygonectes	forest	APP2	upstream	220
Melanorivulus zygonectes	forest	APP2	upstream	213.1
Melanorivulus zygonectes	forest	APP2	upstream	229.6
Melanorivulus zygonectes	forest	APP2	upstream	254.9
Melanorivulus zygonectes	forest	APP2	upstream	287.7
Melanorivulus zygonectes	forest	APP2	upstream	257.9
Melanorivulus zygonectes	forest	APP2	upstream	267.5
Melanorivulus zygonectes	forest	APP2	upstream	248.1
Melanorivulus zygonectes	forest	APP2	upstream	307.5
Melanorivulus zygonectes	forest	APP2	upstream	266.4
Melanorivulus zygonectes	forest	APP2	upstream	286.2
Melanorivulus zygonectes	forest	APP2	upstream	262.8
Melanorivulus zygonectes	forest	APP2	upstream	282.7
Melanorivulus zygonectes	forest	APP2	upstream	319.7
Melanorivulus zygonectes	forest	APP2	upstream	331.2
Melanorivulus zygonectes	forest	APP2	upstream	178.1
Melanorivulus zygonectes	forest	APP2	upstream	287
Melanorivulus zygonectes	forest	APP2	upstream	315.2
Melanorivulus zygonectes	forest	APP2	upstream	337.5
Melanorivulus zygonectes	forest	APP2	upstream	303.8
Melanorivulus zygonectes	forest	APP2	upstream	323.5
Melanorivulus zygonectes	forest	APP2	upstream	319.9
Melanorivulus zygonectes	forest	APP2	upstream	329.9
Melanorivulus zygonectes	forest	APP2	upstream	364.1
Melanorivulus zygonectes	forest	APP2	upstream	287.5
Melanorivulus zygonectes	forest	APP2	upstream	350.7
Melanorivulus zygonectes	forest	APP2	upstream	324.3
Melanorivulus zygonectes	forest	APP2	upstream	363.1
Melanorivulus zygonectes	forest	APP2	upstream	383.3
Melanorivulus zygonectes	forest	APP2	upstream	336.6
Melanorivulus zygonectes	forest	APP2	upstream	350.9
Melanorivulus zygonectes	forest	APP2	upstream	387.6
Melanorivulus zygonectes	forest	APP2	upstream	351.7
Melanorivulus zygonectes	forest	APP2	upstream	456.4
Melanorivulus zygonectes	forest	APP2	upstream	412.2
Melanorivulus zygonectes	forest	APP2	upstream	400.4
Melanorivulus zygonectes	forest	APP2	upstream	404
Melanorivulus zygonectes	forest	APP2	upstream	467.4
Melanorivulus zygonectes	forest	APP2	upstream	419.8
Melanorivulus zygonectes	forest	APP2	upstream	497.5
Melanorivulus zygonectes	forest	APP2	upstream	612.9
Melanorivulus zygonectes	forest	APP2	upstream	563.4
Melanorivulus zygonectes	forest	APP2	medium	39.9
Melanorivulus zygonectes	forest	APP2	medium	44.7
Melanorivulus zygonectes	forest	APP2	medium	43.8
Melanorivulus zygonectes	forest	APP2	medium	68.2
Melanorivulus zygonectes	forest	APP2	medium	65.5
Melanorivulus zygonectes	forest	APP2	medium	72.5
Melanorivulus zygonectes	forest	APP2	medium	75.8
Melanorivulus zygonectes	forest	APP2	medium	82
Melanorivulus zygonectes	forest	APP2	medium	76.8
Melanorivulus zygonectes	forest	APP2	medium	74.9
Melanorivulus zygonectes	forest	APP2	medium	73.1
Melanorivulus zygonectes	forest	APP2	medium	80.7
Melanorivulus zygonectes	forest	APP2	medium	106
Melanorivulus zygonectes	forest	APP2	medium	87.3
Melanorivulus zygonectes	forest	APP2	medium	80.3
Melanorivulus zygonectes	forest	APP2	medium	97.1
Melanorivulus zygonectes	forest	APP2	medium	90.2
Melanorivulus zygonectes	forest	APP2	medium	101.6
Melanorivulus zygonectes	forest	APP2	medium	103.6
Melanorivulus zygonectes	forest	APP2	medium	104.5
Melanorivulus zygonectes	forest	APP2	medium	97.4
Melanorivulus zygonectes	forest	APP2	medium	98
Melanorivulus zygonectes	forest	APP2	medium	102.5
Melanorivulus zygonectes	forest	APP2	medium	113.1
Melanorivulus zygonectes	forest	APP2	medium	117.7
Melanorivulus zygonectes	forest	APP2	medium	122.3
Melanorivulus zygonectes	forest	APP2	medium	112.8
Melanorivulus zygonectes	forest	APP2	medium	127.8
Melanorivulus zygonectes	forest	APP2	medium	121.3
Melanorivulus zygonectes	forest	APP2	medium	111
Melanorivulus zygonectes	forest	APP2	medium	133.8
Melanorivulus zygonectes	forest	APP2	medium	140.8
Melanorivulus zygonectes	forest	APP2	medium	129.2
Melanorivulus zygonectes	forest	APP2	medium	137.6
Melanorivulus zygonectes	forest	APP2	medium	146.6
Melanorivulus zygonectes	forest	APP2	medium	169.2
Melanorivulus zygonectes	forest	APP2	medium	141.2
Melanorivulus zygonectes	forest	APP2	medium	153.8
Melanorivulus zygonectes	forest	APP2	medium	182.1
Melanorivulus zygonectes	forest	APP2	medium	155.5
Melanorivulus zygonectes	forest	APP2	medium	191.4
Melanorivulus zygonectes	forest	APP2	medium	178.6
Melanorivulus zygonectes	forest	APP2	medium	177.5
Melanorivulus zygonectes	forest	APP2	medium	178.9
Melanorivulus zygonectes	forest	APP2	medium	197.4
Melanorivulus zygonectes	forest	APP2	medium	190.4
Melanorivulus zygonectes	forest	APP2	medium	187.6
Melanorivulus zygonectes	forest	APP2	medium	209.4
Melanorivulus zygonectes	forest	APP2	medium	199.4
Melanorivulus zygonectes	forest	APP2	medium	206.6
Melanorivulus zygonectes	forest	APP2	medium	270.8
Melanorivulus zygonectes	forest	APP2	medium	245.4
Melanorivulus zygonectes	forest	APP2	medium	215.2
Melanorivulus zygonectes	forest	APP2	medium	224.2
Melanorivulus zygonectes	forest	APP2	medium	225.8
Melanorivulus zygonectes	forest	APP2	medium	234.7
Melanorivulus zygonectes	forest	APP2	medium	220.4
Melanorivulus zygonectes	forest	APP2	medium	246
Melanorivulus zygonectes	forest	APP2	medium	281.1
Melanorivulus zygonectes	forest	APP2	medium	243.4
Melanorivulus zygonectes	forest	APP2	medium	256.6
Melanorivulus zygonectes	forest	APP2	medium	300.7
Melanorivulus zygonectes	forest	APP2	medium	346.8
Melanorivulus zygonectes	forest	APP2	medium	281.8
Melanorivulus zygonectes	forest	APP2	medium	312.4
Melanorivulus zygonectes	forest	APP2	medium	278.6
Melanorivulus zygonectes	forest	APP2	medium	342
Melanorivulus zygonectes	forest	APP2	medium	313
Melanorivulus zygonectes	forest	APP2	medium	370.7
Melanorivulus zygonectes	forest	APP2	medium	425.7
Melanorivulus zygonectes	forest	APP2	medium	410
Melanorivulus zygonectes	forest	APP2	medium	445.9
Melanorivulus zygonectes	forest	APP2	medium	564.6
Melanorivulus zygonectes	forest	APP2	medium	556.1
Melanorivulus zygonectes	forest	APP2	medium	592.6
Melanorivulus zygonectes	forest	APP2	medium	568.9
Melanorivulus zygonectes	forest	APP2	medium	638.9
Melanorivulus zygonectes	forest	APP2	medium	616.3
Melanorivulus zygonectes	forest	APP2	medium	721.9
Melanorivulus zygonectes	forest	APP2	medium	867.4
Melanorivulus zygonectes	forest	APP2	downstream	654.4
Melanorivulus zygonectes	forest	APP2	downstream	628.9
Melanorivulus zygonectes	forest	APP2A	upstream	55.4
Melanorivulus zygonectes	forest	APP2A	upstream	99.1
Melanorivulus zygonectes	forest	APP2A	upstream	100.7
Melanorivulus zygonectes	forest	APP2A	upstream	111.7
Melanorivulus zygonectes	forest	APP2A	upstream	116.4
Melanorivulus zygonectes	forest	APP2A	upstream	137.2
Melanorivulus zygonectes	forest	APP2A	upstream	128.4
Melanorivulus zygonectes	forest	APP2A	upstream	130.6
Melanorivulus zygonectes	forest	APP2A	upstream	130.8
Melanorivulus zygonectes	forest	APP2A	upstream	144.6
Melanorivulus zygonectes	forest	APP2A	upstream	148.2
Melanorivulus zygonectes	forest	APP2A	upstream	152.1
Melanorivulus zygonectes	forest	APP2A	upstream	161
Melanorivulus zygonectes	forest	APP2A	upstream	176.4
Melanorivulus zygonectes	forest	APP2A	upstream	175.9
Melanorivulus zygonectes	forest	APP2A	upstream	158.7
Melanorivulus zygonectes	forest	APP2A	upstream	188.5
Melanorivulus zygonectes	forest	APP2A	upstream	196.2
Melanorivulus zygonectes	forest	APP2A	upstream	206.3
Melanorivulus zygonectes	forest	APP2A	upstream	203.4
Melanorivulus zygonectes	forest	APP2A	upstream	216.7
Melanorivulus zygonectes	forest	APP2A	upstream	239.9
Melanorivulus zygonectes	forest	APP2A	upstream	253.2
Melanorivulus zygonectes	forest	APP2A	upstream	244.4
Melanorivulus zygonectes	forest	APP2A	upstream	289.2
Melanorivulus zygonectes	forest	APP2A	upstream	245.3
Melanorivulus zygonectes	forest	APP2A	upstream	280.4
Melanorivulus zygonectes	forest	APP2A	upstream	247.4
Melanorivulus zygonectes	forest	APP2A	upstream	236.6
Melanorivulus zygonectes	forest	APP2A	upstream	288.4
Melanorivulus zygonectes	forest	APP2A	upstream	287.8
Melanorivulus zygonectes	forest	APP2A	upstream	270.6
Melanorivulus zygonectes	forest	APP2A	upstream	309.4
Melanorivulus zygonectes	forest	APP2A	upstream	261.1
Melanorivulus zygonectes	forest	APP2A	upstream	339.1
Melanorivulus zygonectes	forest	APP2A	upstream	338.7
Melanorivulus zygonectes	forest	APP2A	upstream	347.3
Melanorivulus zygonectes	forest	APP2A	upstream	344.4
Melanorivulus zygonectes	forest	APP2A	upstream	332.6
Melanorivulus zygonectes	forest	APP2A	upstream	370.1
Melanorivulus zygonectes	forest	APP2A	upstream	409
Melanorivulus zygonectes	forest	APP2A	upstream	411.9
Melanorivulus zygonectes	forest	APP2A	upstream	341.5
Melanorivulus zygonectes	forest	APP2A	upstream	487.6
Melanorivulus zygonectes	forest	APP2A	upstream	398.1
Melanorivulus zygonectes	forest	APP2A	upstream	418.7
Melanorivulus zygonectes	forest	APP2A	upstream	416.8
Melanorivulus zygonectes	forest	APP2A	upstream	461.7
Melanorivulus zygonectes	forest	APP2A	upstream	364.5
Melanorivulus zygonectes	forest	APP2A	upstream	440.6
Melanorivulus zygonectes	forest	APP2A	upstream	445.6
Melanorivulus zygonectes	forest	APP2A	upstream	461.1
Melanorivulus zygonectes	forest	APP2A	upstream	398.4
Melanorivulus zygonectes	forest	APP2A	upstream	531.2
Melanorivulus zygonectes	forest	APP2A	upstream	499.4
Melanorivulus zygonectes	forest	APP2A	upstream	536.2
Melanorivulus zygonectes	forest	APP2A	upstream	472.4
Melanorivulus zygonectes	forest	APP2A	upstream	561.2
Melanorivulus zygonectes	forest	APP2A	upstream	698.7
Melanorivulus zygonectes	forest	APP2A	upstream	590.6
Melanorivulus zygonectes	forest	APP2A	upstream	483.6
Melanorivulus zygonectes	forest	APP2A	upstream	483.9
Melanorivulus zygonectes	forest	APP2A	upstream	551.2
Melanorivulus zygonectes	forest	APP2A	upstream	623
Melanorivulus zygonectes	forest	APP2A	upstream	628.1
Melanorivulus zygonectes	forest	APP2A	upstream	555.5
Melanorivulus zygonectes	forest	APP2A	upstream	753.8
Melanorivulus zygonectes	forest	APP2A	upstream	722
Melanorivulus zygonectes	forest	APP2A	medium	24.4
Melanorivulus zygonectes	forest	APP2A	medium	22.7
Melanorivulus zygonectes	forest	APP2A	medium	30.8
Melanorivulus zygonectes	forest	APP2A	medium	37.2
Melanorivulus zygonectes	forest	APP2A	medium	40.9
Melanorivulus zygonectes	forest	APP2A	medium	43.9
Melanorivulus zygonectes	forest	APP2A	medium	40.2
Melanorivulus zygonectes	forest	APP2A	medium	46.4
Melanorivulus zygonectes	forest	APP2A	medium	48.7
Melanorivulus zygonectes	forest	APP2A	medium	60.9
Melanorivulus zygonectes	forest	APP2A	medium	73.2
Melanorivulus zygonectes	forest	APP2A	medium	66
Melanorivulus zygonectes	forest	APP2A	medium	61.2
Melanorivulus zygonectes	forest	APP2A	medium	70.9
Melanorivulus zygonectes	forest	APP2A	medium	76.2
Melanorivulus zygonectes	forest	APP2A	medium	78.5
Melanorivulus zygonectes	forest	APP2A	medium	77.5
Melanorivulus zygonectes	forest	APP2A	medium	90.5
Melanorivulus zygonectes	forest	APP2A	medium	73.9
Melanorivulus zygonectes	forest	APP2A	medium	93.6
Melanorivulus zygonectes	forest	APP2A	medium	75.6
Melanorivulus zygonectes	forest	APP2A	medium	81.1
Melanorivulus zygonectes	forest	APP2A	medium	92.9
Melanorivulus zygonectes	forest	APP2A	medium	104.4
Melanorivulus zygonectes	forest	APP2A	medium	92.6
Melanorivulus zygonectes	forest	APP2A	medium	81
Melanorivulus zygonectes	forest	APP2A	medium	91.6
Melanorivulus zygonectes	forest	APP2A	medium	117.9
Melanorivulus zygonectes	forest	APP2A	medium	88.1
Melanorivulus zygonectes	forest	APP2A	medium	95.1
Melanorivulus zygonectes	forest	APP2A	medium	108.2
Melanorivulus zygonectes	forest	APP2A	medium	120.9
Melanorivulus zygonectes	forest	APP2A	medium	115.1
Melanorivulus zygonectes	forest	APP2A	medium	105
Melanorivulus zygonectes	forest	APP2A	medium	107.6
Melanorivulus zygonectes	forest	APP2A	medium	127.3
Melanorivulus zygonectes	forest	APP2A	medium	116.8
Melanorivulus zygonectes	forest	APP2A	medium	125.7
Melanorivulus zygonectes	forest	APP2A	medium	136
Melanorivulus zygonectes	forest	APP2A	medium	128.2
Melanorivulus zygonectes	forest	APP2A	medium	133.3
Melanorivulus zygonectes	forest	APP2A	medium	135.6
Melanorivulus zygonectes	forest	APP2A	medium	160.2
Melanorivulus zygonectes	forest	APP2A	medium	138.1
Melanorivulus zygonectes	forest	APP2A	medium	149.9
Melanorivulus zygonectes	forest	APP2A	medium	178
Melanorivulus zygonectes	forest	APP2A	medium	180.1
Melanorivulus zygonectes	forest	APP2A	medium	177.7
Melanorivulus zygonectes	forest	APP2A	medium	165.1
Melanorivulus zygonectes	forest	APP2A	medium	190.6
Melanorivulus zygonectes	forest	APP2A	medium	185.7
Melanorivulus zygonectes	forest	APP2A	medium	208.3
Melanorivulus zygonectes	forest	APP2A	medium	194.1
Melanorivulus zygonectes	forest	APP2A	medium	195.7
Melanorivulus zygonectes	forest	APP2A	medium	186.9
Melanorivulus zygonectes	forest	APP2A	medium	191.2
Melanorivulus zygonectes	forest	APP2A	medium	227.5
Melanorivulus zygonectes	forest	APP2A	medium	254.5
Melanorivulus zygonectes	forest	APP2A	medium	213.8
Melanorivulus zygonectes	forest	APP2A	medium	203.1
Melanorivulus zygonectes	forest	APP2A	medium	239.2
Melanorivulus zygonectes	forest	APP2A	medium	209.4
Melanorivulus zygonectes	forest	APP2A	medium	249.1
Melanorivulus zygonectes	forest	APP2A	medium	265.6
Melanorivulus zygonectes	forest	APP2A	medium	287.3
Melanorivulus zygonectes	forest	APP2A	medium	297.9
Melanorivulus zygonectes	forest	APP2A	medium	320.9
Melanorivulus zygonectes	forest	APP2A	medium	322.5
Melanorivulus zygonectes	forest	APP2A	medium	379.7
Melanorivulus zygonectes	forest	APP2A	medium	398.7
Melanorivulus zygonectes	forest	APP2A	medium	389.3
Melanorivulus zygonectes	forest	APP2A	medium	466.9
Melanorivulus zygonectes	forest	APP2A	medium	448
Melanorivulus zygonectes	forest	APP2A	medium	469
Melanorivulus zygonectes	forest	APP2A	medium	630.9
Melanorivulus zygonectes	forest	APP2A	medium	558.4
Melanorivulus zygonectes	forest	APP2A	medium	876.1
Melanorivulus zygonectes	forest	APP2A	downstream	62.1
Melanorivulus zygonectes	forest	APP2A	downstream	80.8
Melanorivulus zygonectes	forest	APP2A	downstream	83.8
Melanorivulus zygonectes	forest	APP2A	downstream	85
Melanorivulus zygonectes	forest	APP2A	downstream	100.6
Melanorivulus zygonectes	forest	APP2A	downstream	90.1
Melanorivulus zygonectes	forest	APP2A	downstream	130.4
Melanorivulus zygonectes	forest	APP2A	downstream	126.8
Melanorivulus zygonectes	forest	APP2A	downstream	184.8
Melanorivulus zygonectes	forest	APP2A	downstream	261.4
Melanorivulus zygonectes	forest	APP2A	downstream	234.4
Melanorivulus zygonectes	forest	APP2A	downstream	246.5
Melanorivulus zygonectes	forest	APP2A	downstream	229.5
Melanorivulus zygonectes	forest	APPM	upstream	38.6
Melanorivulus zygonectes	forest	APPM	upstream	47.3
Melanorivulus zygonectes	forest	APPM	upstream	47.8
Melanorivulus zygonectes	forest	APPM	upstream	55.2
Melanorivulus zygonectes	forest	APPM	upstream	43.3
Melanorivulus zygonectes	forest	APPM	upstream	49.8
Melanorivulus zygonectes	forest	APPM	upstream	50
Melanorivulus zygonectes	forest	APPM	upstream	44.7
Melanorivulus zygonectes	forest	APPM	upstream	56.4
Melanorivulus zygonectes	forest	APPM	upstream	94
Melanorivulus zygonectes	forest	APPM	upstream	75.4
Melanorivulus zygonectes	forest	APPM	upstream	95.6
Melanorivulus zygonectes	forest	APPM	upstream	92.4
Melanorivulus zygonectes	forest	APPM	upstream	104.7
Melanorivulus zygonectes	forest	APPM	upstream	88
Melanorivulus zygonectes	forest	APPM	upstream	101.8
Melanorivulus zygonectes	forest	APPM	upstream	104.5
Melanorivulus zygonectes	forest	APPM	upstream	110.2
Melanorivulus zygonectes	forest	APPM	upstream	112
Melanorivulus zygonectes	forest	APPM	upstream	122.3
Melanorivulus zygonectes	forest	APPM	upstream	147.3
Melanorivulus zygonectes	forest	APPM	upstream	161.1
Melanorivulus zygonectes	forest	APPM	upstream	144.7
Melanorivulus zygonectes	forest	APPM	upstream	161
Melanorivulus zygonectes	forest	APPM	upstream	158.5
Melanorivulus zygonectes	forest	APPM	upstream	151.1
Melanorivulus zygonectes	forest	APPM	upstream	190
Melanorivulus zygonectes	forest	APPM	upstream	174
Melanorivulus zygonectes	forest	APPM	upstream	170.9
Melanorivulus zygonectes	forest	APPM	upstream	208.1
Melanorivulus zygonectes	forest	APPM	upstream	205.5
Melanorivulus zygonectes	forest	APPM	upstream	248.1
Melanorivulus zygonectes	forest	APPM	upstream	233.1
Melanorivulus zygonectes	forest	APPM	upstream	227.9
Melanorivulus zygonectes	forest	APPM	upstream	227.4
Melanorivulus zygonectes	forest	APPM	upstream	261.9
Melanorivulus zygonectes	forest	APPM	upstream	250.1
Melanorivulus zygonectes	forest	APPM	upstream	280.3
Melanorivulus zygonectes	forest	APPM	upstream	245.7
Melanorivulus zygonectes	forest	APPM	upstream	266.9
Melanorivulus zygonectes	forest	APPM	upstream	301.4
Melanorivulus zygonectes	forest	APPM	upstream	287
Melanorivulus zygonectes	forest	APPM	upstream	316.1
Melanorivulus zygonectes	forest	APPM	upstream	321.1
Melanorivulus zygonectes	forest	APPM	upstream	276.1
Melanorivulus zygonectes	forest	APPM	upstream	282.7
Melanorivulus zygonectes	forest	APPM	upstream	304.6
Melanorivulus zygonectes	forest	APPM	upstream	355.8
Melanorivulus zygonectes	forest	APPM	upstream	367.7
Melanorivulus zygonectes	forest	APPM	upstream	394.2
Melanorivulus zygonectes	forest	APPM	upstream	396
Melanorivulus zygonectes	forest	APPM	upstream	405.4
Melanorivulus zygonectes	forest	APPM	upstream	404.5
Melanorivulus zygonectes	forest	APPM	upstream	459.1
Melanorivulus zygonectes	forest	APPM	upstream	441.8
Melanorivulus zygonectes	forest	APPM	upstream	382.9
Melanorivulus zygonectes	forest	APPM	upstream	382.9
Melanorivulus zygonectes	forest	APPM	upstream	466
Melanorivulus zygonectes	forest	APPM	upstream	463.7
Melanorivulus zygonectes	forest	APPM	upstream	425.4
Melanorivulus zygonectes	forest	APPM	upstream	495.1
Melanorivulus zygonectes	forest	APPM	upstream	598.7
Melanorivulus zygonectes	forest	APPM	upstream	563.4
Melanorivulus zygonectes	forest	APPM	upstream	647.3
Melanorivulus zygonectes	forest	APPM	upstream	522.2
Melanorivulus zygonectes	forest	APPM	upstream	631.3
Melanorivulus zygonectes	forest	APPM	upstream	623.2
Melanorivulus zygonectes	forest	APPM	upstream	659.8
Melanorivulus zygonectes	forest	APPM	upstream	648.3
Melanorivulus zygonectes	forest	APPM	upstream	764.5
Melanorivulus zygonectes	forest	APPM	upstream	790.4
Melanorivulus zygonectes	forest	APPM	upstream	850.9
Melanorivulus zygonectes	forest	APPM	upstream	806.8
Melanorivulus zygonectes	forest	APPM	upstream	791.6
Melanorivulus zygonectes	forest	APPM	medium	134.8
Melanorivulus zygonectes	forest	APPM	medium	284.3
Melanorivulus zygonectes	forest	APPM	medium	369.8
Melanorivulus zygonectes	forest	APPM	downstream	92.1
Melanorivulus zygonectes	forest	APPM	downstream	91.1
Melanorivulus zygonectes	forest	APPM	downstream	145.6
Melanorivulus zygonectes	forest	APPM	downstream	197.6
Melanorivulus zygonectes	forest	APPM	downstream	324.4
Melanorivulus zygonectes	forest	APPM	downstream	428.6
Melanorivulus zygonectes	forest	APPM	downstream	470.9
Moenkhausia colleti	forest	APPM	downstream	1143
Moenkhausia phaenota	forest	APP2	medium	33.5
Moenkhausia phaenota	forest	APP2	medium	382.4
Moenkhausia phaenota	forest	APP2	medium	361
Moenkhausia phaenota	forest	APP2	medium	377.3
Moenkhausia phaenota	forest	APP2	medium	408
Moenkhausia phaenota	forest	APP2	medium	486.8
Moenkhausia phaenota	forest	APP2	medium	336.4
Moenkhausia phaenota	forest	APP2	medium	538.8
Moenkhausia phaenota	forest	APP2	medium	610.7
Moenkhausia phaenota	forest	APP2	medium	991.6
Moenkhausia phaenota	forest	APP2	medium	1136.3
Moenkhausia phaenota	forest	APP2	medium	1273.5
Moenkhausia phaenota	forest	APP2	medium	1153.7
Moenkhausia phaenota	forest	APP2	medium	1191.4
Moenkhausia phaenota	forest	APP2	medium	1378.3
Moenkhausia phaenota	forest	APP2	medium	1467.5
Moenkhausia phaenota	forest	APP2	downstream	198.3
Moenkhausia phaenota	forest	APP2	downstream	173.1
Moenkhausia phaenota	forest	APP2	downstream	263
Moenkhausia phaenota	forest	APP2	downstream	258.5
Moenkhausia phaenota	forest	APP2A	medium	90.3
Moenkhausia phaenota	forest	APP2A	medium	133.5
Moenkhausia phaenota	forest	APP2A	medium	150.6
Moenkhausia phaenota	forest	APP2A	medium	166.3
Moenkhausia phaenota	forest	APP2A	medium	221.9
Moenkhausia phaenota	forest	APP2A	medium	228.3
Moenkhausia phaenota	forest	APP2A	medium	253.1
Moenkhausia phaenota	forest	APP2A	medium	356
Moenkhausia phaenota	forest	APP2A	medium	261.8
Moenkhausia phaenota	forest	APP2A	medium	279.5
Moenkhausia phaenota	forest	APP2A	medium	288.7
Moenkhausia phaenota	forest	APP2A	medium	359
Moenkhausia phaenota	forest	APP2A	medium	361.8
Moenkhausia phaenota	forest	APP2A	medium	367.3
Moenkhausia phaenota	forest	APP2A	medium	394
Moenkhausia phaenota	forest	APP2A	medium	438.2
Moenkhausia phaenota	forest	APP2A	medium	430
Moenkhausia phaenota	forest	APP2A	medium	467.7
Moenkhausia phaenota	forest	APP2A	medium	486.3
Moenkhausia phaenota	forest	APP2A	medium	672.8
Moenkhausia phaenota	forest	APP2A	medium	855.5
Moenkhausia phaenota	forest	APP2A	medium	996.6
Moenkhausia phaenota	forest	APP2A	downstream	275.7
Moenkhausia phaenota	forest	APPM	medium	34.6
Moenkhausia phaenota	forest	APPM	medium	48.2
Moenkhausia phaenota	forest	APPM	medium	125.8
Moenkhausia phaenota	forest	APPM	medium	145.6
Moenkhausia phaenota	forest	APPM	medium	150
Moenkhausia phaenota	forest	APPM	medium	193.7
Moenkhausia phaenota	forest	APPM	medium	215.6
Moenkhausia phaenota	forest	APPM	medium	319.3
Moenkhausia phaenota	forest	APPM	medium	333.5
Moenkhausia phaenota	forest	APPM	medium	377
Moenkhausia phaenota	forest	APPM	medium	406.9
Moenkhausia phaenota	forest	APPM	medium	548.3
Moenkhausia phaenota	forest	APPM	medium	1031.4
Moenkhausia phaenota	forest	APPM	downstream	399.7
Moenkhausia phaenota	forest	APPM	downstream	441.5
Moenkhausia phaenota	forest	APPM	downstream	444.4
Moenkhausia phaenota	forest	APPM	downstream	496.8
Moenkhausia phaenota	forest	APPM	downstream	510.5
Moenkhausia phaenota	forest	APPM	downstream	602.8
Moenkhausia phaenota	forest	APPM	downstream	569.8
Moenkhausia phaenota	forest	APPM	downstream	796.2
Moenkhausia phaenota	forest	APPM	downstream	663.5
Moenkhausia phaenota	forest	APPM	downstream	877.5
Moenkhausia phaenota	forest	APPM	downstream	874
Moenkhausia phaenota	forest	APPM	downstream	891.8
Moenkhausia phaenota	forest	APPM	downstream	922
Moenkhausia phaenota	forest	APPM	downstream	1002.1
Moenkhausia phaenota	forest	APPM	downstream	926.8
Moenkhausia phaenota	forest	APPM	downstream	1019.2
Moenkhausia pirauba	forest	APPM	downstream	23543
Pyrrhulina australis	forest	APP2	upstream	29.2
Pyrrhulina australis	forest	APP2	upstream	26.8
Pyrrhulina australis	forest	APP2	upstream	35.4
Pyrrhulina australis	forest	APP2	upstream	110.8
Pyrrhulina australis	forest	APP2	upstream	206.2
Pyrrhulina australis	forest	APP2	upstream	441.8
Pyrrhulina australis	forest	APP2	upstream	429
Pyrrhulina australis	forest	APP2	upstream	696.1
Pyrrhulina australis	forest	APP2	downstream	330.3
Pyrrhulina australis	forest	APP2	downstream	400.8
Pyrrhulina australis	forest	APP2	downstream	359.9
Pyrrhulina australis	forest	APP2	downstream	469.6
Pyrrhulina australis	forest	APP2	downstream	532.7
Synbranchus marmoratus	forest	APP2	downstream	3355
Synbranchus marmoratus	forest	APP2A	upstream	4103
Aequidens michaeli	deforested	TAN_A	upstream	34.4
Aequidens michaeli	deforested	TAN_A	upstream	94.2
Aequidens michaeli	deforested	TAN_A	upstream	102.5
Aequidens michaeli	deforested	TAN_A	upstream	101.2
Aequidens michaeli	deforested	TAN_A	upstream	123.9
Aequidens michaeli	deforested	TAN_A	upstream	368.6
Aequidens michaeli	deforested	TAN_A	upstream	392.4
Aequidens michaeli	deforested	TAN_A	upstream	509.4
Aequidens michaeli	deforested	TAN_A	upstream	506.4
Aequidens michaeli	deforested	TAN_A	upstream	664.8
Aequidens michaeli	deforested	TAN_A	upstream	690.8
Aequidens michaeli	deforested	TAN_A	upstream	729.8
Aequidens michaeli	deforested	TAN_A	upstream	779.8
Aequidens michaeli	deforested	TAN_A	upstream	1071.3
Aequidens michaeli	deforested	TAN_A	upstream	1243.3
Aequidens michaeli	deforested	TAN_A	upstream	4961
Aequidens michaeli	deforested	TAN_A	upstream	8082.8
Aequidens michaeli	deforested	TAN_A	upstream	15673
Aequidens michaeli	deforested	TAN_A	medium	437.2
Aequidens michaeli	deforested	TAN_A	medium	19785
Aequidens michaeli	deforested	TAN_A	downstream	36.7
Aequidens michaeli	deforested	TAN_A	downstream	34
Aequidens michaeli	deforested	TAN_A	downstream	31.5
Aequidens michaeli	deforested	TAN_A	downstream	38.5
Aequidens michaeli	deforested	TAN_A	downstream	38.2
Aequidens michaeli	deforested	TAN_A	downstream	45.2
Aequidens michaeli	deforested	TAN_A	downstream	35.3
Aequidens michaeli	deforested	TAN_A	downstream	38
Aequidens michaeli	deforested	TAN_A	downstream	40.9
Aequidens michaeli	deforested	TAN_A	downstream	37.9
Aequidens michaeli	deforested	TAN_A	downstream	45
Aequidens michaeli	deforested	TAN_A	downstream	41.8
Aequidens michaeli	deforested	TAN_A	downstream	42.7
Aequidens michaeli	deforested	TAN_A	downstream	42
Aequidens michaeli	deforested	TAN_A	downstream	42.5
Aequidens michaeli	deforested	TAN_A	downstream	39
Aequidens michaeli	deforested	TAN_A	downstream	45.7
Aequidens michaeli	deforested	TAN_A	downstream	41.5
Aequidens michaeli	deforested	TAN_A	downstream	46.5
Aequidens michaeli	deforested	TAN_A	downstream	46.2
Aequidens michaeli	deforested	TAN_A	downstream	48.7
Aequidens michaeli	deforested	TAN_A	downstream	43.6
Aequidens michaeli	deforested	TAN_A	downstream	33.9
Aequidens michaeli	deforested	TAN_A	downstream	44.7
Aequidens michaeli	deforested	TAN_A	downstream	197.7
Aequidens michaeli	deforested	TAN_A	downstream	267.3
Aequidens michaeli	deforested	TAN_A	downstream	688.2
Aequidens michaeli	deforested	TAN_A	downstream	346.7
Aequidens michaeli	deforested	TAN_A	downstream	902.1
Aequidens michaeli	deforested	TAN_A	downstream	1188.9
Aequidens michaeli	deforested	TAN_A	downstream	153.8
Aequidens michaeli	deforested	TAN_A	downstream	6042.7
Aequidens michaeli	deforested	TAN_B	upstream	3638.4
Aequidens michaeli	deforested	TAN_B	upstream	5969
Aequidens michaeli	deforested	TAN_B	medium	21.5
Aequidens michaeli	deforested	TAN_B	medium	35.8
Aequidens michaeli	deforested	TAN_B	medium	47.8
Aequidens michaeli	deforested	TAN_B	medium	53.1
Aequidens michaeli	deforested	TAN_B	medium	56.6
Aequidens michaeli	deforested	TAN_B	medium	52.1
Aequidens michaeli	deforested	TAN_B	medium	95.6
Aequidens michaeli	deforested	TAN_B	medium	104.6
Aequidens michaeli	deforested	TAN_B	medium	117.7
Aequidens michaeli	deforested	TAN_B	medium	103.3
Aequidens michaeli	deforested	TAN_B	medium	108
Aequidens michaeli	deforested	TAN_B	medium	120.2
Aequidens michaeli	deforested	TAN_B	medium	168.6
Aequidens michaeli	deforested	TAN_B	medium	134.8
Aequidens michaeli	deforested	TAN_B	medium	170
Aequidens michaeli	deforested	TAN_B	medium	188.7
Aequidens michaeli	deforested	TAN_B	medium	217.9
Aequidens michaeli	deforested	TAN_B	medium	224.9
Aequidens michaeli	deforested	TAN_B	medium	431.8
Aequidens michaeli	deforested	TAN_B	medium	498
Aequidens michaeli	deforested	TAN_B	medium	414
Aequidens michaeli	deforested	TAN_B	medium	506.6
Aequidens michaeli	deforested	TAN_B	medium	1182.5
Aequidens michaeli	deforested	TAN_B	medium	10016.3
Aequidens michaeli	deforested	TAN_B	downstream	78.6
Aequidens michaeli	deforested	TAN_B	downstream	765.3
Aequidens michaeli	deforested	TAN_B	downstream	1104
Aequidens michaeli	deforested	TAN_C	upstream	70.6
Aequidens michaeli	deforested	TAN_C	upstream	78.8
Aequidens michaeli	deforested	TAN_C	upstream	88.3
Aequidens michaeli	deforested	TAN_C	upstream	78.7
Aequidens michaeli	deforested	TAN_C	upstream	98.7
Aequidens michaeli	deforested	TAN_C	upstream	100.8
Aequidens michaeli	deforested	TAN_C	upstream	116.1
Aequidens michaeli	deforested	TAN_C	upstream	143.2
Aequidens michaeli	deforested	TAN_C	upstream	168.5
Aequidens michaeli	deforested	TAN_C	upstream	239.6
Aequidens michaeli	deforested	TAN_C	upstream	360.5
Aequidens michaeli	deforested	TAN_C	upstream	504
Aequidens michaeli	deforested	TAN_C	medium	1148.5
Aequidens michaeli	deforested	TAN_C	medium	1415.4
Aequidens michaeli	deforested	TAN_C	medium	1273.6
Aequidens michaeli	deforested	TAN_C	medium	1452.2
Aequidens michaeli	deforested	TAN_C	medium	1623.1
Aequidens michaeli	deforested	TAN_C	medium	1544.2
Aequidens michaeli	deforested	TAN_C	medium	1618.8
Aequidens michaeli	deforested	TAN_C	medium	1894
Aequidens michaeli	deforested	TAN_C	medium	2349.6
Aequidens michaeli	deforested	TAN_C	medium	2506.2
Aequidens michaeli	deforested	TAN_C	medium	4423
Aequidens michaeli	deforested	TAN_C	downstream	47.6
Aequidens michaeli	deforested	TAN_C	downstream	43.1
Aequidens michaeli	deforested	TAN_C	downstream	52.6
Aequidens michaeli	deforested	TAN_C	downstream	57.6
Aequidens michaeli	deforested	TAN_C	downstream	80.7
Aequidens michaeli	deforested	TAN_C	downstream	70.7
Aequidens michaeli	deforested	TAN_C	downstream	90.9
Aequidens michaeli	deforested	TAN_C	downstream	85.1
Aequidens michaeli	deforested	TAN_C	downstream	76.2
Aequidens michaeli	deforested	TAN_C	downstream	83.3
Aequidens michaeli	deforested	TAN_C	downstream	74.7
Aequidens michaeli	deforested	TAN_C	downstream	113.3
Aequidens michaeli	deforested	TAN_C	downstream	110.8
Aequidens michaeli	deforested	TAN_C	downstream	126.8
Aequidens michaeli	deforested	TAN_C	downstream	119
Aequidens michaeli	deforested	TAN_C	downstream	114.6
Aequidens michaeli	deforested	TAN_C	downstream	126.3
Aequidens michaeli	deforested	TAN_C	downstream	133.7
Aequidens michaeli	deforested	TAN_C	downstream	134.6
Aequidens michaeli	deforested	TAN_C	downstream	104.7
Aequidens michaeli	deforested	TAN_C	downstream	142.7
Aequidens michaeli	deforested	TAN_C	downstream	116
Aequidens michaeli	deforested	TAN_C	downstream	132
Aequidens michaeli	deforested	TAN_C	downstream	144.8
Aequidens michaeli	deforested	TAN_C	downstream	143.6
Aequidens michaeli	deforested	TAN_C	downstream	132.3
Aequidens michaeli	deforested	TAN_C	downstream	168.6
Aequidens michaeli	deforested	TAN_C	downstream	182.6
Aequidens michaeli	deforested	TAN_C	downstream	207.8
Aequidens michaeli	deforested	TAN_C	downstream	241.6
Aequidens michaeli	deforested	TAN_C	downstream	229.4
Aequidens michaeli	deforested	TAN_C	downstream	306.8
Aequidens michaeli	deforested	TAN_C	downstream	311
Aequidens michaeli	deforested	TAN_C	downstream	364.2
Aequidens michaeli	deforested	TAN_C	downstream	540.2
Aequidens michaeli	deforested	TAN_C	downstream	2836.7
Aequidens michaeli	deforested	TAN_C	downstream	3220.8
Aequidens michaeli	deforested	TAN_C	downstream	3928.6
Aequidens michaeli	deforested	TAN_C	downstream	3630.8
Aequidens michaeli	deforested	TAN_C	downstream	10232.5
Apistogramma sp	deforested	TAN_C	upstream	111
Apistogramma sp	deforested	TAN_C	upstream	84
Astyanax multidens	deforested	TAN_A	upstream	73
Astyanax multidens	deforested	TAN_A	upstream	126
Astyanax multidens	deforested	TAN_A	upstream	211
Astyanax multidens	deforested	TAN_A	upstream	316
Astyanax multidens	deforested	TAN_A	upstream	465
Astyanax multidens	deforested	TAN_A	upstream	538
Astyanax multidens	deforested	TAN_A	upstream	638
Astyanax multidens	deforested	TAN_A	upstream	924
Astyanax multidens	deforested	TAN_A	upstream	1042
Astyanax multidens	deforested	TAN_A	medium	371
Astyanax multidens	deforested	TAN_A	medium	240
Astyanax multidens	deforested	TAN_A	medium	300
Astyanax multidens	deforested	TAN_A	medium	341
Astyanax multidens	deforested	TAN_A	medium	237
Astyanax multidens	deforested	TAN_A	medium	189
Astyanax multidens	deforested	TAN_A	medium	294
Astyanax multidens	deforested	TAN_A	medium	260
Astyanax multidens	deforested	TAN_A	downstream	174
Astyanax multidens	deforested	TAN_A	downstream	219
Astyanax multidens	deforested	TAN_A	downstream	280
Astyanax multidens	deforested	TAN_A	downstream	189
Astyanax multidens	deforested	TAN_A	downstream	245
Astyanax multidens	deforested	TAN_A	downstream	386
Astyanax multidens	deforested	TAN_A	downstream	351
Astyanax multidens	deforested	TAN_A	downstream	251
Astyanax multidens	deforested	TAN_A	downstream	420
Astyanax multidens	deforested	TAN_A	downstream	166
Astyanax multidens	deforested	TAN_A	downstream	207
Astyanax multidens	deforested	TAN_A	downstream	186
Astyanax multidens	deforested	TAN_A	downstream	261
Astyanax multidens	deforested	TAN_A	downstream	291
Astyanax multidens	deforested	TAN_A	downstream	323
Astyanax multidens	deforested	TAN_C	upstream	76
Astyanax multidens	deforested	TAN_C	upstream	319
Astyanax multidens	deforested	TAN_C	upstream	438
Astyanax multidens	deforested	TAN_C	upstream	388
Astyanax multidens	deforested	TAN_C	upstream	684
Astyanax multidens	deforested	TAN_C	upstream	283
Astyanax multidens	deforested	TAN_C	upstream	371
Astyanax multidens	deforested	TAN_C	downstream	354
Astyanax multidens	deforested	TAN_C	downstream	283
Astyanax multidens	deforested	TAN_C	downstream	336
Astyanax multidens	deforested	TAN_C	downstream	361
Astyanax multidens	deforested	TAN_C	downstream	270
Astyanax multidens	deforested	TAN_C	downstream	326
Astyanax multidens	deforested	TAN_C	downstream	365
Characidium sp	deforested	TAN_A	downstream	166
Characidium sp	deforested	TAN_A	downstream	178
Characidium sp	deforested	TAN_C	upstream	270
Crenicichla rosemariae	deforested	TAN_C	downstream	1116
Eigenmannia sp	deforested	TAN_A	medium	151
Eigenmannia sp	deforested	TAN_A	medium	615
Eigenmannia sp	deforested	TAN_A	medium	922
Goeldiela sp	deforested	TAN_B	downstream	522
Goeldiela sp	deforested	TAN_B	downstream	368
Goeldiela sp	deforested	TAN_C	downstream	9237
Goeldiela sp	deforested	TAN_C	downstream	1056
Goeldiela sp	deforested	TAN_C	downstream	538
Goeldiela sp	deforested	TAN_C	downstream	322
Gymnorhamphichthys rondoni	deforested	TAN_B	downstream	384
Gymnotus carapo	deforested	TAN_C	downstream	1199
Gymnotus carapo	deforested	TAN_C	downstream	2581
Hisonotus sp	deforested	TAN_A	downstream	136
Hisonotus sp	deforested	TAN_C	downstream	188
Hisonotus sp	deforested	TAN_C	downstream	118
Hisonotus sp	deforested	TAN_C	downstream	85
Hisonotus sp	deforested	TAN_C	downstream	96
Hisonotus sp	deforested	TAN_C	downstream	142
Hisonotus sp	deforested	TAN_C	downstream	110
Hisonotus sp	deforested	TAN_C	downstream	135
Hisonotus sp	deforested	TAN_C	downstream	154
Hisonotus sp	deforested	TAN_C	downstream	92
Hisonotus sp	deforested	TAN_C	downstream	127
Hisonotus sp	deforested	TAN_C	downstream	88
Hisonotus sp	deforested	TAN_C	downstream	74
Hisonotus sp	deforested	TAN_C	downstream	83
Hisonotus sp	deforested	TAN_C	downstream	186
Hoplerythrinus unitaeniatus	deforested	TAN_B	downstream	5287
Hoplerythrinus unitaeniatus	deforested	TAN_C	upstream	7464
Hoplerythrinus unitaeniatus	deforested	TAN_C	upstream	6282
Hoplerythrinus unitaeniatus	deforested	TAN_C	upstream	6041
Hoplerythrinus unitaeniatus	deforested	TAN_C	upstream	4841
Hoplerythrinus unitaeniatus	deforested	TAN_C	upstream	5625
Hoplerythrinus unitaeniatus	deforested	TAN_C	medium	2552
Hoplerythrinus unitaeniatus	deforested	TAN_C	medium	4712
Hoplias malabaricus	deforested	TAN_A	upstream	856
Hyphessobrycon loweae	deforested	TAN_C	downstream	82.7
Hyphessobrycon loweae	deforested	TAN_C	downstream	80
Hyphessobrycon loweae	deforested	TAN_C	downstream	102.1
Hyphessobrycon loweae	deforested	TAN_C	downstream	95.2
Hyphessobrycon loweae	deforested	TAN_C	downstream	105.4
Hyphessobrycon loweae	deforested	TAN_C	downstream	111.8
Hyphessobrycon loweae	deforested	TAN_C	downstream	129
Hyphessobrycon loweae	deforested	TAN_C	downstream	125.9
Hyphessobrycon loweae	deforested	TAN_C	downstream	211.5
Hyphessobrycon loweae	deforested	TAN_C	downstream	256.8
Hyphessobrycon mutabilis	deforested	TAN_A	upstream	15.7
Hyphessobrycon mutabilis	deforested	TAN_A	upstream	23.5
Hyphessobrycon mutabilis	deforested	TAN_A	upstream	17.8
Hyphessobrycon mutabilis	deforested	TAN_A	upstream	18.2
Hyphessobrycon mutabilis	deforested	TAN_A	upstream	21.9
Hyphessobrycon mutabilis	deforested	TAN_A	upstream	22
Hyphessobrycon mutabilis	deforested	TAN_A	upstream	22.3
Hyphessobrycon mutabilis	deforested	TAN_A	upstream	23.3
Hyphessobrycon mutabilis	deforested	TAN_A	upstream	29.1
Hyphessobrycon mutabilis	deforested	TAN_A	upstream	25.9
Hyphessobrycon mutabilis	deforested	TAN_A	upstream	24.2
Hyphessobrycon mutabilis	deforested	TAN_A	upstream	25.5
Hyphessobrycon mutabilis	deforested	TAN_A	upstream	26.3
Hyphessobrycon mutabilis	deforested	TAN_A	upstream	22.8
Hyphessobrycon mutabilis	deforested	TAN_A	upstream	31.2
Hyphessobrycon mutabilis	deforested	TAN_A	upstream	23.8
Hyphessobrycon mutabilis	deforested	TAN_A	upstream	27.6
Hyphessobrycon mutabilis	deforested	TAN_A	upstream	25.1
Hyphessobrycon mutabilis	deforested	TAN_A	upstream	26.9
Hyphessobrycon mutabilis	deforested	TAN_A	upstream	26.6
Hyphessobrycon mutabilis	deforested	TAN_A	upstream	30.9
Hyphessobrycon mutabilis	deforested	TAN_A	upstream	26.6
Hyphessobrycon mutabilis	deforested	TAN_A	upstream	26.8
Hyphessobrycon mutabilis	deforested	TAN_A	upstream	25.7
Hyphessobrycon mutabilis	deforested	TAN_A	upstream	25.9
Hyphessobrycon mutabilis	deforested	TAN_A	upstream	26.1
Hyphessobrycon mutabilis	deforested	TAN_A	upstream	30.4
Hyphessobrycon mutabilis	deforested	TAN_A	upstream	27.1
Hyphessobrycon mutabilis	deforested	TAN_A	upstream	29
Hyphessobrycon mutabilis	deforested	TAN_A	upstream	27.5
Hyphessobrycon mutabilis	deforested	TAN_A	upstream	28.9
Hyphessobrycon mutabilis	deforested	TAN_A	upstream	29
Hyphessobrycon mutabilis	deforested	TAN_A	upstream	32.2
Hyphessobrycon mutabilis	deforested	TAN_A	upstream	29.3
Hyphessobrycon mutabilis	deforested	TAN_A	upstream	28.5
Hyphessobrycon mutabilis	deforested	TAN_A	upstream	29.5
Hyphessobrycon mutabilis	deforested	TAN_A	upstream	29
Hyphessobrycon mutabilis	deforested	TAN_A	upstream	30.1
Hyphessobrycon mutabilis	deforested	TAN_A	upstream	26.6
Hyphessobrycon mutabilis	deforested	TAN_A	upstream	31.1
Hyphessobrycon mutabilis	deforested	TAN_A	upstream	28.8
Hyphessobrycon mutabilis	deforested	TAN_A	upstream	30.5
Hyphessobrycon mutabilis	deforested	TAN_A	upstream	36.7
Hyphessobrycon mutabilis	deforested	TAN_A	upstream	36.4
Hyphessobrycon mutabilis	deforested	TAN_A	upstream	31.2
Hyphessobrycon mutabilis	deforested	TAN_A	upstream	33
Hyphessobrycon mutabilis	deforested	TAN_A	upstream	36.4
Hyphessobrycon mutabilis	deforested	TAN_A	upstream	30.6
Hyphessobrycon mutabilis	deforested	TAN_A	upstream	34.7
Hyphessobrycon mutabilis	deforested	TAN_A	upstream	35.7
Hyphessobrycon mutabilis	deforested	TAN_A	upstream	42.6
Hyphessobrycon mutabilis	deforested	TAN_A	upstream	35.3
Hyphessobrycon mutabilis	deforested	TAN_A	upstream	36
Hyphessobrycon mutabilis	deforested	TAN_A	upstream	35.5
Hyphessobrycon mutabilis	deforested	TAN_A	upstream	43.2
Hyphessobrycon mutabilis	deforested	TAN_A	upstream	39.8
Hyphessobrycon mutabilis	deforested	TAN_A	upstream	40.3
Hyphessobrycon mutabilis	deforested	TAN_A	upstream	39.6
Hyphessobrycon mutabilis	deforested	TAN_A	upstream	38.4
Hyphessobrycon mutabilis	deforested	TAN_A	upstream	37.2
Hyphessobrycon mutabilis	deforested	TAN_A	upstream	40
Hyphessobrycon mutabilis	deforested	TAN_A	upstream	36.9
Hyphessobrycon mutabilis	deforested	TAN_A	upstream	33
Hyphessobrycon mutabilis	deforested	TAN_A	upstream	41.4
Hyphessobrycon mutabilis	deforested	TAN_A	upstream	37.4
Hyphessobrycon mutabilis	deforested	TAN_A	upstream	35.8
Hyphessobrycon mutabilis	deforested	TAN_A	upstream	42.2
Hyphessobrycon mutabilis	deforested	TAN_A	upstream	40.1
Hyphessobrycon mutabilis	deforested	TAN_A	upstream	39.1
Hyphessobrycon mutabilis	deforested	TAN_A	upstream	37.8
Hyphessobrycon mutabilis	deforested	TAN_A	upstream	39.8
Hyphessobrycon mutabilis	deforested	TAN_A	upstream	38.7
Hyphessobrycon mutabilis	deforested	TAN_A	upstream	40.6
Hyphessobrycon mutabilis	deforested	TAN_A	upstream	42.7
Hyphessobrycon mutabilis	deforested	TAN_A	upstream	41.8
Hyphessobrycon mutabilis	deforested	TAN_A	upstream	40.8
Hyphessobrycon mutabilis	deforested	TAN_A	upstream	38.5
Hyphessobrycon mutabilis	deforested	TAN_A	upstream	45.6
Hyphessobrycon mutabilis	deforested	TAN_A	upstream	40.8
Hyphessobrycon mutabilis	deforested	TAN_A	upstream	44.9
Hyphessobrycon mutabilis	deforested	TAN_A	upstream	44.5
Hyphessobrycon mutabilis	deforested	TAN_A	upstream	42.8
Hyphessobrycon mutabilis	deforested	TAN_A	upstream	44.1
Hyphessobrycon mutabilis	deforested	TAN_A	upstream	45
Hyphessobrycon mutabilis	deforested	TAN_A	upstream	44.6
Hyphessobrycon mutabilis	deforested	TAN_A	upstream	46.7
Hyphessobrycon mutabilis	deforested	TAN_A	upstream	47.9
Hyphessobrycon mutabilis	deforested	TAN_A	upstream	52.9
Hyphessobrycon mutabilis	deforested	TAN_A	upstream	47.7
Hyphessobrycon mutabilis	deforested	TAN_A	upstream	56.6
Hyphessobrycon mutabilis	deforested	TAN_A	upstream	52.9
Hyphessobrycon mutabilis	deforested	TAN_A	upstream	53
Hyphessobrycon mutabilis	deforested	TAN_A	upstream	53.9
Hyphessobrycon mutabilis	deforested	TAN_A	upstream	43.9
Hyphessobrycon mutabilis	deforested	TAN_A	upstream	66.2
Hyphessobrycon mutabilis	deforested	TAN_A	upstream	57.1
Hyphessobrycon mutabilis	deforested	TAN_A	upstream	58.3
Hyphessobrycon mutabilis	deforested	TAN_A	upstream	59.6
Hyphessobrycon mutabilis	deforested	TAN_A	upstream	71.3
Hyphessobrycon mutabilis	deforested	TAN_A	upstream	63.4
Hyphessobrycon mutabilis	deforested	TAN_A	upstream	72.1
Hyphessobrycon mutabilis	deforested	TAN_A	upstream	70.9
Hyphessobrycon mutabilis	deforested	TAN_A	upstream	73.5
Hyphessobrycon mutabilis	deforested	TAN_A	upstream	70.6
Hyphessobrycon mutabilis	deforested	TAN_A	upstream	80.6
Hyphessobrycon mutabilis	deforested	TAN_A	upstream	78.9
Hyphessobrycon mutabilis	deforested	TAN_A	upstream	71.8
Hyphessobrycon mutabilis	deforested	TAN_A	upstream	80.7
Hyphessobrycon mutabilis	deforested	TAN_A	upstream	82.5
Hyphessobrycon mutabilis	deforested	TAN_A	upstream	102.2
Hyphessobrycon mutabilis	deforested	TAN_A	upstream	99
Hyphessobrycon mutabilis	deforested	TAN_A	upstream	94.8
Hyphessobrycon mutabilis	deforested	TAN_A	upstream	97
Hyphessobrycon mutabilis	deforested	TAN_A	upstream	110.2
Hyphessobrycon mutabilis	deforested	TAN_A	upstream	115.3
Hyphessobrycon mutabilis	deforested	TAN_A	upstream	95.7
Hyphessobrycon mutabilis	deforested	TAN_A	upstream	115.4
Hyphessobrycon mutabilis	deforested	TAN_A	upstream	105.7
Hyphessobrycon mutabilis	deforested	TAN_A	upstream	122.2
Hyphessobrycon mutabilis	deforested	TAN_A	upstream	86.6
Hyphessobrycon mutabilis	deforested	TAN_A	upstream	114.9
Hyphessobrycon mutabilis	deforested	TAN_A	upstream	132.3
Hyphessobrycon mutabilis	deforested	TAN_A	upstream	127.7
Hyphessobrycon mutabilis	deforested	TAN_A	upstream	142
Hyphessobrycon mutabilis	deforested	TAN_A	upstream	150.5
Hyphessobrycon mutabilis	deforested	TAN_A	upstream	160.7
Hyphessobrycon mutabilis	deforested	TAN_A	upstream	222.1
Hyphessobrycon mutabilis	deforested	TAN_A	upstream	208.3
Hyphessobrycon mutabilis	deforested	TAN_A	upstream	250.2
Hyphessobrycon mutabilis	deforested	TAN_A	medium	43.7
Hyphessobrycon mutabilis	deforested	TAN_A	medium	45.9
Hyphessobrycon mutabilis	deforested	TAN_A	medium	57.7
Hyphessobrycon mutabilis	deforested	TAN_A	medium	48.3
Hyphessobrycon mutabilis	deforested	TAN_A	medium	57.3
Hyphessobrycon mutabilis	deforested	TAN_A	medium	57.7
Hyphessobrycon mutabilis	deforested	TAN_A	medium	59.1
Hyphessobrycon mutabilis	deforested	TAN_A	medium	62.5
Hyphessobrycon mutabilis	deforested	TAN_A	medium	78.3
Hyphessobrycon mutabilis	deforested	TAN_A	medium	95.4
Hyphessobrycon mutabilis	deforested	TAN_A	medium	100.6
Hyphessobrycon mutabilis	deforested	TAN_A	medium	123.1
Hyphessobrycon mutabilis	deforested	TAN_A	medium	188.6
Hyphessobrycon mutabilis	deforested	TAN_A	downstream	42
Hyphessobrycon mutabilis	deforested	TAN_A	downstream	68.6
Hyphessobrycon mutabilis	deforested	TAN_A	downstream	81.4
Hyphessobrycon mutabilis	deforested	TAN_A	downstream	75
Hyphessobrycon mutabilis	deforested	TAN_A	downstream	104.3
Hyphessobrycon mutabilis	deforested	TAN_A	downstream	165.6
Hyphessobrycon mutabilis	deforested	TAN_B	medium	71.8
Hyphessobrycon mutabilis	deforested	TAN_B	downstream	30.4
Hyphessobrycon mutabilis	deforested	TAN_B	downstream	24.3
Hyphessobrycon mutabilis	deforested	TAN_B	downstream	25.1
Hyphessobrycon mutabilis	deforested	TAN_B	downstream	27.9
Hyphessobrycon mutabilis	deforested	TAN_B	downstream	43.1
Hyphessobrycon mutabilis	deforested	TAN_B	downstream	59.6
Hyphessobrycon mutabilis	deforested	TAN_B	downstream	50.9
Hyphessobrycon mutabilis	deforested	TAN_B	downstream	54.8
Hyphessobrycon mutabilis	deforested	TAN_B	downstream	50
Hyphessobrycon mutabilis	deforested	TAN_B	downstream	55.3
Hyphessobrycon mutabilis	deforested	TAN_B	downstream	55.1
Hyphessobrycon mutabilis	deforested	TAN_B	downstream	57.1
Hyphessobrycon mutabilis	deforested	TAN_B	downstream	69.2
Hyphessobrycon mutabilis	deforested	TAN_B	downstream	76.6
Hyphessobrycon mutabilis	deforested	TAN_B	downstream	74
Hyphessobrycon mutabilis	deforested	TAN_B	downstream	77.2
Hyphessobrycon mutabilis	deforested	TAN_B	downstream	78.4
Hyphessobrycon mutabilis	deforested	TAN_B	downstream	83.4
Hyphessobrycon mutabilis	deforested	TAN_B	downstream	87.4
Hyphessobrycon mutabilis	deforested	TAN_B	downstream	100.5
Hyphessobrycon mutabilis	deforested	TAN_B	downstream	99.4
Hyphessobrycon mutabilis	deforested	TAN_B	downstream	103.3
Hyphessobrycon mutabilis	deforested	TAN_B	downstream	74.3
Hyphessobrycon mutabilis	deforested	TAN_B	downstream	116.2
Hyphessobrycon mutabilis	deforested	TAN_B	downstream	83.8
Hyphessobrycon mutabilis	deforested	TAN_B	downstream	112.5
Hyphessobrycon mutabilis	deforested	TAN_B	downstream	131.8
Hyphessobrycon mutabilis	deforested	TAN_B	downstream	187.3
Hyphessobrycon mutabilis	deforested	TAN_B	downstream	231.7
Hyphessobrycon mutabilis	deforested	TAN_B	downstream	234.2
Hyphessobrycon sp	deforested	TAN_A	downstream	211
Hyphessobrycon sp	deforested	TAN_A	downstream	202
Hyphessobrycon sp	deforested	TAN_A	downstream	248
Hyphessobrycon sp	deforested	TAN_A	downstream	229
Hyphessobrycon sp	deforested	TAN_A	downstream	287
Hyphessobrycon sp	deforested	TAN_A	downstream	203
Hyphessobrycon sp	deforested	TAN_A	downstream	184
Hyphessobrycon sp	deforested	TAN_A	downstream	217
Hyphessobrycon sp	deforested	TAN_A	downstream	145
Hypopygus sp	deforested	TAN_A	upstream	1811
Hypopygus sp	deforested	TAN_A	medium	243
Hypopygus sp	deforested	TAN_B	downstream	557
Hypopygus sp	deforested	TAN_B	downstream	998
Hypopygus sp	deforested	TAN_C	medium	278
Hypopygus sp	deforested	TAN_C	medium	264
Hypopygus sp	deforested	TAN_C	medium	171
Hypopygus sp	deforested	TAN_C	medium	109
Hypopygus sp	deforested	TAN_C	medium	524
Hypopygus sp	deforested	TAN_C	downstream	492
Hypopygus sp	deforested	TAN_C	downstream	482
Hypopygus sp	deforested	TAN_C	downstream	399
Hypopygus sp	deforested	TAN_C	downstream	329
Hypopygus sp	deforested	TAN_C	downstream	278
Hypopygus sp	deforested	TAN_C	downstream	155
Laetacara sp	deforested	TAN_A	upstream	821
Laetacara sp	deforested	TAN_A	upstream	660
Laetacara sp	deforested	TAN_A	upstream	1534
Megalechis sp	deforested	TAN_A	upstream	1800
Melanorivulus zygonectes	deforested	TAN_A	upstream	13.9
Melanorivulus zygonectes	deforested	TAN_A	upstream	14.1
Melanorivulus zygonectes	deforested	TAN_A	upstream	22
Melanorivulus zygonectes	deforested	TAN_A	upstream	23.6
Melanorivulus zygonectes	deforested	TAN_A	upstream	23.4
Melanorivulus zygonectes	deforested	TAN_A	upstream	22.7
Melanorivulus zygonectes	deforested	TAN_A	upstream	23.2
Melanorivulus zygonectes	deforested	TAN_A	upstream	30
Melanorivulus zygonectes	deforested	TAN_A	upstream	30.2
Melanorivulus zygonectes	deforested	TAN_A	upstream	31.1
Melanorivulus zygonectes	deforested	TAN_A	upstream	29.1
Melanorivulus zygonectes	deforested	TAN_A	upstream	33.8
Melanorivulus zygonectes	deforested	TAN_A	upstream	30.5
Melanorivulus zygonectes	deforested	TAN_A	upstream	32.1
Melanorivulus zygonectes	deforested	TAN_A	upstream	36.5
Melanorivulus zygonectes	deforested	TAN_A	upstream	36.7
Melanorivulus zygonectes	deforested	TAN_A	upstream	36.9
Melanorivulus zygonectes	deforested	TAN_A	upstream	37.4
Melanorivulus zygonectes	deforested	TAN_A	upstream	34.2
Melanorivulus zygonectes	deforested	TAN_A	upstream	35.9
Melanorivulus zygonectes	deforested	TAN_A	upstream	42.7
Melanorivulus zygonectes	deforested	TAN_A	upstream	37
Melanorivulus zygonectes	deforested	TAN_A	upstream	43.5
Melanorivulus zygonectes	deforested	TAN_A	upstream	44.1
Melanorivulus zygonectes	deforested	TAN_A	upstream	41.8
Melanorivulus zygonectes	deforested	TAN_A	upstream	47.6
Melanorivulus zygonectes	deforested	TAN_A	upstream	50.8
Melanorivulus zygonectes	deforested	TAN_A	upstream	44.8
Melanorivulus zygonectes	deforested	TAN_A	upstream	46.4
Melanorivulus zygonectes	deforested	TAN_A	upstream	47.5
Melanorivulus zygonectes	deforested	TAN_A	upstream	66.5
Melanorivulus zygonectes	deforested	TAN_A	upstream	48.5
Melanorivulus zygonectes	deforested	TAN_A	upstream	47.5
Melanorivulus zygonectes	deforested	TAN_A	upstream	40.3
Melanorivulus zygonectes	deforested	TAN_A	upstream	48.7
Melanorivulus zygonectes	deforested	TAN_A	upstream	58
Melanorivulus zygonectes	deforested	TAN_A	upstream	66.5
Melanorivulus zygonectes	deforested	TAN_A	upstream	56.8
Melanorivulus zygonectes	deforested	TAN_A	upstream	57.9
Melanorivulus zygonectes	deforested	TAN_A	upstream	69.7
Melanorivulus zygonectes	deforested	TAN_A	upstream	67.6
Melanorivulus zygonectes	deforested	TAN_A	upstream	87.6
Melanorivulus zygonectes	deforested	TAN_A	upstream	65.5
Melanorivulus zygonectes	deforested	TAN_A	upstream	73.2
Melanorivulus zygonectes	deforested	TAN_A	upstream	69.5
Melanorivulus zygonectes	deforested	TAN_A	upstream	78.4
Melanorivulus zygonectes	deforested	TAN_A	upstream	86.6
Melanorivulus zygonectes	deforested	TAN_A	upstream	86
Melanorivulus zygonectes	deforested	TAN_A	upstream	74.8
Melanorivulus zygonectes	deforested	TAN_A	upstream	82.8
Melanorivulus zygonectes	deforested	TAN_A	upstream	67.5
Melanorivulus zygonectes	deforested	TAN_A	upstream	91.5
Melanorivulus zygonectes	deforested	TAN_A	upstream	81.7
Melanorivulus zygonectes	deforested	TAN_A	upstream	100.8
Melanorivulus zygonectes	deforested	TAN_A	upstream	102.2
Melanorivulus zygonectes	deforested	TAN_A	upstream	112.7
Melanorivulus zygonectes	deforested	TAN_A	upstream	109.6
Melanorivulus zygonectes	deforested	TAN_A	upstream	143.5
Melanorivulus zygonectes	deforested	TAN_A	upstream	124.7
Melanorivulus zygonectes	deforested	TAN_A	upstream	132.5
Melanorivulus zygonectes	deforested	TAN_A	upstream	123.6
Melanorivulus zygonectes	deforested	TAN_A	upstream	145.9
Melanorivulus zygonectes	deforested	TAN_A	upstream	165
Melanorivulus zygonectes	deforested	TAN_A	upstream	144.2
Melanorivulus zygonectes	deforested	TAN_A	upstream	150.6
Melanorivulus zygonectes	deforested	TAN_A	upstream	157.4
Melanorivulus zygonectes	deforested	TAN_A	upstream	153.5
Melanorivulus zygonectes	deforested	TAN_A	upstream	168.2
Melanorivulus zygonectes	deforested	TAN_A	upstream	164.6
Melanorivulus zygonectes	deforested	TAN_A	upstream	171.6
Melanorivulus zygonectes	deforested	TAN_A	upstream	164.7
Melanorivulus zygonectes	deforested	TAN_A	upstream	190.2
Melanorivulus zygonectes	deforested	TAN_A	upstream	192.1
Melanorivulus zygonectes	deforested	TAN_A	upstream	155.6
Melanorivulus zygonectes	deforested	TAN_A	upstream	188.3
Melanorivulus zygonectes	deforested	TAN_A	upstream	203.1
Melanorivulus zygonectes	deforested	TAN_A	upstream	223.8
Melanorivulus zygonectes	deforested	TAN_A	upstream	200.6
Melanorivulus zygonectes	deforested	TAN_A	upstream	268.9
Melanorivulus zygonectes	deforested	TAN_A	upstream	265.4
Melanorivulus zygonectes	deforested	TAN_A	upstream	270.1
Melanorivulus zygonectes	deforested	TAN_A	upstream	411.9
Melanorivulus zygonectes	deforested	TAN_A	upstream	421.9
Melanorivulus zygonectes	deforested	TAN_A	medium	34.5
Melanorivulus zygonectes	deforested	TAN_A	medium	34.7
Melanorivulus zygonectes	deforested	TAN_A	medium	38.8
Melanorivulus zygonectes	deforested	TAN_A	medium	37
Melanorivulus zygonectes	deforested	TAN_A	medium	39.7
Melanorivulus zygonectes	deforested	TAN_A	medium	35.8
Melanorivulus zygonectes	deforested	TAN_A	medium	47.3
Melanorivulus zygonectes	deforested	TAN_A	medium	53.6
Melanorivulus zygonectes	deforested	TAN_A	medium	51.3
Melanorivulus zygonectes	deforested	TAN_A	medium	47.5
Melanorivulus zygonectes	deforested	TAN_A	medium	49
Melanorivulus zygonectes	deforested	TAN_A	medium	48.9
Melanorivulus zygonectes	deforested	TAN_A	medium	45.6
Melanorivulus zygonectes	deforested	TAN_A	medium	57.9
Melanorivulus zygonectes	deforested	TAN_A	medium	50.9
Melanorivulus zygonectes	deforested	TAN_A	medium	61.5
Melanorivulus zygonectes	deforested	TAN_A	medium	58.9
Melanorivulus zygonectes	deforested	TAN_A	medium	53.6
Melanorivulus zygonectes	deforested	TAN_A	medium	61.6
Melanorivulus zygonectes	deforested	TAN_A	medium	65.4
Melanorivulus zygonectes	deforested	TAN_A	medium	73.3
Melanorivulus zygonectes	deforested	TAN_A	medium	61.9
Melanorivulus zygonectes	deforested	TAN_A	medium	58.7
Melanorivulus zygonectes	deforested	TAN_A	medium	71
Melanorivulus zygonectes	deforested	TAN_A	medium	66.1
Melanorivulus zygonectes	deforested	TAN_A	medium	62.8
Melanorivulus zygonectes	deforested	TAN_A	medium	62.1
Melanorivulus zygonectes	deforested	TAN_A	medium	63.6
Melanorivulus zygonectes	deforested	TAN_A	medium	65.5
Melanorivulus zygonectes	deforested	TAN_A	medium	71
Melanorivulus zygonectes	deforested	TAN_A	medium	65.9
Melanorivulus zygonectes	deforested	TAN_A	medium	71.3
Melanorivulus zygonectes	deforested	TAN_A	medium	77
Melanorivulus zygonectes	deforested	TAN_A	medium	79.5
Melanorivulus zygonectes	deforested	TAN_A	medium	70.1
Melanorivulus zygonectes	deforested	TAN_A	medium	70.8
Melanorivulus zygonectes	deforested	TAN_A	medium	61
Melanorivulus zygonectes	deforested	TAN_A	medium	65.8
Melanorivulus zygonectes	deforested	TAN_A	medium	65.1
Melanorivulus zygonectes	deforested	TAN_A	medium	79.9
Melanorivulus zygonectes	deforested	TAN_A	medium	66.8
Melanorivulus zygonectes	deforested	TAN_A	medium	66.7
Melanorivulus zygonectes	deforested	TAN_A	medium	76.8
Melanorivulus zygonectes	deforested	TAN_A	medium	66.8
Melanorivulus zygonectes	deforested	TAN_A	medium	79.1
Melanorivulus zygonectes	deforested	TAN_A	medium	81.4
Melanorivulus zygonectes	deforested	TAN_A	medium	72
Melanorivulus zygonectes	deforested	TAN_A	medium	90.4
Melanorivulus zygonectes	deforested	TAN_A	medium	92.7
Melanorivulus zygonectes	deforested	TAN_A	medium	79.4
Melanorivulus zygonectes	deforested	TAN_A	medium	78.9
Melanorivulus zygonectes	deforested	TAN_A	medium	80
Melanorivulus zygonectes	deforested	TAN_A	medium	88.3
Melanorivulus zygonectes	deforested	TAN_A	medium	90.3
Melanorivulus zygonectes	deforested	TAN_A	medium	84
Melanorivulus zygonectes	deforested	TAN_A	medium	88.4
Melanorivulus zygonectes	deforested	TAN_A	medium	97.8
Melanorivulus zygonectes	deforested	TAN_A	medium	91
Melanorivulus zygonectes	deforested	TAN_A	medium	96.4
Melanorivulus zygonectes	deforested	TAN_A	medium	88.8
Melanorivulus zygonectes	deforested	TAN_A	medium	90.6
Melanorivulus zygonectes	deforested	TAN_A	medium	96.4
Melanorivulus zygonectes	deforested	TAN_A	medium	100.4
Melanorivulus zygonectes	deforested	TAN_A	medium	99.9
Melanorivulus zygonectes	deforested	TAN_A	medium	90
Melanorivulus zygonectes	deforested	TAN_A	medium	104.4
Melanorivulus zygonectes	deforested	TAN_A	medium	114.7
Melanorivulus zygonectes	deforested	TAN_A	medium	97.4
Melanorivulus zygonectes	deforested	TAN_A	medium	101.6
Melanorivulus zygonectes	deforested	TAN_A	medium	105
Melanorivulus zygonectes	deforested	TAN_A	medium	108.1
Melanorivulus zygonectes	deforested	TAN_A	medium	100.6
Melanorivulus zygonectes	deforested	TAN_A	medium	106.1
Melanorivulus zygonectes	deforested	TAN_A	medium	116.2
Melanorivulus zygonectes	deforested	TAN_A	medium	114.1
Melanorivulus zygonectes	deforested	TAN_A	medium	125.6
Melanorivulus zygonectes	deforested	TAN_A	medium	111.7
Melanorivulus zygonectes	deforested	TAN_A	medium	103.2
Melanorivulus zygonectes	deforested	TAN_A	medium	111
Melanorivulus zygonectes	deforested	TAN_A	medium	133.7
Melanorivulus zygonectes	deforested	TAN_A	medium	121.2
Melanorivulus zygonectes	deforested	TAN_A	medium	145
Melanorivulus zygonectes	deforested	TAN_A	medium	122.7
Melanorivulus zygonectes	deforested	TAN_A	medium	139.7
Melanorivulus zygonectes	deforested	TAN_A	medium	131.7
Melanorivulus zygonectes	deforested	TAN_A	medium	131.7
Melanorivulus zygonectes	deforested	TAN_A	medium	136
Melanorivulus zygonectes	deforested	TAN_A	medium	136.2
Melanorivulus zygonectes	deforested	TAN_A	medium	142.7
Melanorivulus zygonectes	deforested	TAN_A	medium	128.9
Melanorivulus zygonectes	deforested	TAN_A	medium	138.7
Melanorivulus zygonectes	deforested	TAN_A	medium	135.6
Melanorivulus zygonectes	deforested	TAN_A	medium	146.5
Melanorivulus zygonectes	deforested	TAN_A	medium	126.4
Melanorivulus zygonectes	deforested	TAN_A	medium	139.7
Melanorivulus zygonectes	deforested	TAN_A	medium	143.9
Melanorivulus zygonectes	deforested	TAN_A	medium	148.6
Melanorivulus zygonectes	deforested	TAN_A	medium	160.8
Melanorivulus zygonectes	deforested	TAN_A	medium	150.5
Melanorivulus zygonectes	deforested	TAN_A	medium	156.3
Melanorivulus zygonectes	deforested	TAN_A	medium	153.2
Melanorivulus zygonectes	deforested	TAN_A	medium	165.5
Melanorivulus zygonectes	deforested	TAN_A	medium	157.7
Melanorivulus zygonectes	deforested	TAN_A	medium	149.1
Melanorivulus zygonectes	deforested	TAN_A	medium	154
Melanorivulus zygonectes	deforested	TAN_A	medium	154.6
Melanorivulus zygonectes	deforested	TAN_A	medium	178.3
Melanorivulus zygonectes	deforested	TAN_A	medium	151.1
Melanorivulus zygonectes	deforested	TAN_A	medium	168.2
Melanorivulus zygonectes	deforested	TAN_A	medium	154.9
Melanorivulus zygonectes	deforested	TAN_A	medium	171.3
Melanorivulus zygonectes	deforested	TAN_A	medium	208.8
Melanorivulus zygonectes	deforested	TAN_A	medium	186.1
Melanorivulus zygonectes	deforested	TAN_A	medium	166.3
Melanorivulus zygonectes	deforested	TAN_A	medium	155.8
Melanorivulus zygonectes	deforested	TAN_A	medium	166.4
Melanorivulus zygonectes	deforested	TAN_A	medium	172.9
Melanorivulus zygonectes	deforested	TAN_A	medium	199.1
Melanorivulus zygonectes	deforested	TAN_A	medium	209.9
Melanorivulus zygonectes	deforested	TAN_A	medium	201.8
Melanorivulus zygonectes	deforested	TAN_A	medium	205.5
Melanorivulus zygonectes	deforested	TAN_A	medium	205.5
Melanorivulus zygonectes	deforested	TAN_A	medium	235.3
Melanorivulus zygonectes	deforested	TAN_A	medium	193.8
Melanorivulus zygonectes	deforested	TAN_A	medium	206.4
Melanorivulus zygonectes	deforested	TAN_A	medium	233.4
Melanorivulus zygonectes	deforested	TAN_A	medium	235.2
Melanorivulus zygonectes	deforested	TAN_A	medium	221
Melanorivulus zygonectes	deforested	TAN_A	medium	229.3
Melanorivulus zygonectes	deforested	TAN_A	medium	243.4
Melanorivulus zygonectes	deforested	TAN_A	medium	235.2
Melanorivulus zygonectes	deforested	TAN_A	medium	242.6
Melanorivulus zygonectes	deforested	TAN_A	medium	220.3
Melanorivulus zygonectes	deforested	TAN_A	medium	235.1
Melanorivulus zygonectes	deforested	TAN_A	medium	263
Melanorivulus zygonectes	deforested	TAN_A	medium	254.6
Melanorivulus zygonectes	deforested	TAN_A	medium	279.6
Melanorivulus zygonectes	deforested	TAN_A	medium	250.7
Melanorivulus zygonectes	deforested	TAN_A	medium	238.8
Melanorivulus zygonectes	deforested	TAN_A	medium	251.5
Melanorivulus zygonectes	deforested	TAN_A	medium	257
Melanorivulus zygonectes	deforested	TAN_A	medium	270
Melanorivulus zygonectes	deforested	TAN_A	medium	302.9
Melanorivulus zygonectes	deforested	TAN_A	medium	290.3
Melanorivulus zygonectes	deforested	TAN_A	medium	264.9
Melanorivulus zygonectes	deforested	TAN_A	medium	303.1
Melanorivulus zygonectes	deforested	TAN_A	medium	262.4
Melanorivulus zygonectes	deforested	TAN_A	medium	275
Melanorivulus zygonectes	deforested	TAN_A	medium	285.1
Melanorivulus zygonectes	deforested	TAN_A	medium	270.7
Melanorivulus zygonectes	deforested	TAN_A	medium	299.1
Melanorivulus zygonectes	deforested	TAN_A	medium	316.8
Melanorivulus zygonectes	deforested	TAN_A	medium	313.9
Melanorivulus zygonectes	deforested	TAN_A	medium	336.4
Melanorivulus zygonectes	deforested	TAN_A	medium	375.6
Melanorivulus zygonectes	deforested	TAN_A	medium	393.2
Melanorivulus zygonectes	deforested	TAN_A	medium	377.7
Melanorivulus zygonectes	deforested	TAN_A	medium	334.4
Melanorivulus zygonectes	deforested	TAN_A	medium	391.3
Melanorivulus zygonectes	deforested	TAN_A	medium	371.8
Melanorivulus zygonectes	deforested	TAN_A	medium	404
Melanorivulus zygonectes	deforested	TAN_A	medium	421.3
Melanorivulus zygonectes	deforested	TAN_A	medium	468.7
Melanorivulus zygonectes	deforested	TAN_A	medium	535.4
Melanorivulus zygonectes	deforested	TAN_A	downstream	11.6
Melanorivulus zygonectes	deforested	TAN_A	downstream	20.6
Melanorivulus zygonectes	deforested	TAN_A	downstream	24.9
Melanorivulus zygonectes	deforested	TAN_A	downstream	22.9
Melanorivulus zygonectes	deforested	TAN_A	downstream	24.4
Melanorivulus zygonectes	deforested	TAN_A	downstream	36.4
Melanorivulus zygonectes	deforested	TAN_A	downstream	33.6
Melanorivulus zygonectes	deforested	TAN_A	downstream	37.1
Melanorivulus zygonectes	deforested	TAN_A	downstream	36
Melanorivulus zygonectes	deforested	TAN_A	downstream	33.3
Melanorivulus zygonectes	deforested	TAN_A	downstream	39.3
Melanorivulus zygonectes	deforested	TAN_A	downstream	41.2
Melanorivulus zygonectes	deforested	TAN_A	downstream	51.2
Melanorivulus zygonectes	deforested	TAN_A	downstream	40.4
Melanorivulus zygonectes	deforested	TAN_A	downstream	41.7
Melanorivulus zygonectes	deforested	TAN_A	downstream	39.9
Melanorivulus zygonectes	deforested	TAN_A	downstream	46
Melanorivulus zygonectes	deforested	TAN_A	downstream	41.8
Melanorivulus zygonectes	deforested	TAN_A	downstream	38.7
Melanorivulus zygonectes	deforested	TAN_A	downstream	49.5
Melanorivulus zygonectes	deforested	TAN_A	downstream	45.2
Melanorivulus zygonectes	deforested	TAN_A	downstream	46.2
Melanorivulus zygonectes	deforested	TAN_A	downstream	56.4
Melanorivulus zygonectes	deforested	TAN_A	downstream	61.5
Melanorivulus zygonectes	deforested	TAN_A	downstream	53.9
Melanorivulus zygonectes	deforested	TAN_A	downstream	56.9
Melanorivulus zygonectes	deforested	TAN_A	downstream	40.4
Melanorivulus zygonectes	deforested	TAN_A	downstream	62.1
Melanorivulus zygonectes	deforested	TAN_A	downstream	50.6
Melanorivulus zygonectes	deforested	TAN_A	downstream	62.2
Melanorivulus zygonectes	deforested	TAN_A	downstream	68.4
Melanorivulus zygonectes	deforested	TAN_A	downstream	57.7
Melanorivulus zygonectes	deforested	TAN_A	downstream	64
Melanorivulus zygonectes	deforested	TAN_A	downstream	80.8
Melanorivulus zygonectes	deforested	TAN_A	downstream	60.6
Melanorivulus zygonectes	deforested	TAN_A	downstream	72.6
Melanorivulus zygonectes	deforested	TAN_A	downstream	74.7
Melanorivulus zygonectes	deforested	TAN_A	downstream	69.6
Melanorivulus zygonectes	deforested	TAN_A	downstream	62.1
Melanorivulus zygonectes	deforested	TAN_A	downstream	71.2
Melanorivulus zygonectes	deforested	TAN_A	downstream	77.5
Melanorivulus zygonectes	deforested	TAN_A	downstream	67
Melanorivulus zygonectes	deforested	TAN_A	downstream	71.6
Melanorivulus zygonectes	deforested	TAN_A	downstream	72.2
Melanorivulus zygonectes	deforested	TAN_A	downstream	77.8
Melanorivulus zygonectes	deforested	TAN_A	downstream	71.8
Melanorivulus zygonectes	deforested	TAN_A	downstream	78.9
Melanorivulus zygonectes	deforested	TAN_A	downstream	75.8
Melanorivulus zygonectes	deforested	TAN_A	downstream	69
Melanorivulus zygonectes	deforested	TAN_A	downstream	94.3
Melanorivulus zygonectes	deforested	TAN_A	downstream	76.9
Melanorivulus zygonectes	deforested	TAN_A	downstream	82.2
Melanorivulus zygonectes	deforested	TAN_A	downstream	71.2
Melanorivulus zygonectes	deforested	TAN_A	downstream	80.7
Melanorivulus zygonectes	deforested	TAN_A	downstream	71.6
Melanorivulus zygonectes	deforested	TAN_A	downstream	82.5
Melanorivulus zygonectes	deforested	TAN_A	downstream	76.6
Melanorivulus zygonectes	deforested	TAN_A	downstream	77.7
Melanorivulus zygonectes	deforested	TAN_A	downstream	80.5
Melanorivulus zygonectes	deforested	TAN_A	downstream	82.9
Melanorivulus zygonectes	deforested	TAN_A	downstream	85.2
Melanorivulus zygonectes	deforested	TAN_A	downstream	76.2
Melanorivulus zygonectes	deforested	TAN_A	downstream	89.3
Melanorivulus zygonectes	deforested	TAN_A	downstream	82.7
Melanorivulus zygonectes	deforested	TAN_A	downstream	79.9
Melanorivulus zygonectes	deforested	TAN_A	downstream	91.1
Melanorivulus zygonectes	deforested	TAN_A	downstream	97.8
Melanorivulus zygonectes	deforested	TAN_A	downstream	99
Melanorivulus zygonectes	deforested	TAN_A	downstream	88.5
Melanorivulus zygonectes	deforested	TAN_A	downstream	102.7
Melanorivulus zygonectes	deforested	TAN_A	downstream	94.4
Melanorivulus zygonectes	deforested	TAN_A	downstream	101.9
Melanorivulus zygonectes	deforested	TAN_A	downstream	102.5
Melanorivulus zygonectes	deforested	TAN_A	downstream	96.4
Melanorivulus zygonectes	deforested	TAN_A	downstream	117.4
Melanorivulus zygonectes	deforested	TAN_A	downstream	106.5
Melanorivulus zygonectes	deforested	TAN_A	downstream	86.5
Melanorivulus zygonectes	deforested	TAN_A	downstream	100.4
Melanorivulus zygonectes	deforested	TAN_A	downstream	112.8
Melanorivulus zygonectes	deforested	TAN_A	downstream	109.3
Melanorivulus zygonectes	deforested	TAN_A	downstream	104.5
Melanorivulus zygonectes	deforested	TAN_A	downstream	119.5
Melanorivulus zygonectes	deforested	TAN_A	downstream	115.4
Melanorivulus zygonectes	deforested	TAN_A	downstream	106.7
Melanorivulus zygonectes	deforested	TAN_A	downstream	113.3
Melanorivulus zygonectes	deforested	TAN_A	downstream	109.1
Melanorivulus zygonectes	deforested	TAN_A	downstream	110.9
Melanorivulus zygonectes	deforested	TAN_A	downstream	124.8
Melanorivulus zygonectes	deforested	TAN_A	downstream	110.6
Melanorivulus zygonectes	deforested	TAN_A	downstream	140.7
Melanorivulus zygonectes	deforested	TAN_A	downstream	109.6
Melanorivulus zygonectes	deforested	TAN_A	downstream	113.5
Melanorivulus zygonectes	deforested	TAN_A	downstream	123.1
Melanorivulus zygonectes	deforested	TAN_A	downstream	123.3
Melanorivulus zygonectes	deforested	TAN_A	downstream	121.7
Melanorivulus zygonectes	deforested	TAN_A	downstream	131.7
Melanorivulus zygonectes	deforested	TAN_A	downstream	129
Melanorivulus zygonectes	deforested	TAN_A	downstream	134.9
Melanorivulus zygonectes	deforested	TAN_A	downstream	113.3
Melanorivulus zygonectes	deforested	TAN_A	downstream	150.1
Melanorivulus zygonectes	deforested	TAN_A	downstream	154.9
Melanorivulus zygonectes	deforested	TAN_A	downstream	148.9
Melanorivulus zygonectes	deforested	TAN_A	downstream	139
Melanorivulus zygonectes	deforested	TAN_A	downstream	145.2
Melanorivulus zygonectes	deforested	TAN_A	downstream	138.4
Melanorivulus zygonectes	deforested	TAN_A	downstream	139.1
Melanorivulus zygonectes	deforested	TAN_A	downstream	159.7
Melanorivulus zygonectes	deforested	TAN_A	downstream	147.8
Melanorivulus zygonectes	deforested	TAN_A	downstream	147.7
Melanorivulus zygonectes	deforested	TAN_A	downstream	136.6
Melanorivulus zygonectes	deforested	TAN_A	downstream	151.9
Melanorivulus zygonectes	deforested	TAN_A	downstream	164.3
Melanorivulus zygonectes	deforested	TAN_A	downstream	170.5
Melanorivulus zygonectes	deforested	TAN_A	downstream	157.9
Melanorivulus zygonectes	deforested	TAN_A	downstream	151.3
Melanorivulus zygonectes	deforested	TAN_A	downstream	160.7
Melanorivulus zygonectes	deforested	TAN_A	downstream	168.8
Melanorivulus zygonectes	deforested	TAN_A	downstream	188.6
Melanorivulus zygonectes	deforested	TAN_A	downstream	173.1
Melanorivulus zygonectes	deforested	TAN_A	downstream	201.8
Melanorivulus zygonectes	deforested	TAN_A	downstream	205.4
Melanorivulus zygonectes	deforested	TAN_A	downstream	213.3
Melanorivulus zygonectes	deforested	TAN_A	downstream	189.4
Melanorivulus zygonectes	deforested	TAN_A	downstream	202.7
Melanorivulus zygonectes	deforested	TAN_A	downstream	223.6
Melanorivulus zygonectes	deforested	TAN_A	downstream	201.5
Melanorivulus zygonectes	deforested	TAN_A	downstream	215.8
Melanorivulus zygonectes	deforested	TAN_A	downstream	199.9
Melanorivulus zygonectes	deforested	TAN_A	downstream	189.1
Melanorivulus zygonectes	deforested	TAN_A	downstream	201.4
Melanorivulus zygonectes	deforested	TAN_A	downstream	200.1
Melanorivulus zygonectes	deforested	TAN_A	downstream	227.4
Melanorivulus zygonectes	deforested	TAN_A	downstream	296.8
Melanorivulus zygonectes	deforested	TAN_A	downstream	220.1
Melanorivulus zygonectes	deforested	TAN_A	downstream	287.1
Melanorivulus zygonectes	deforested	TAN_A	downstream	276.9
Melanorivulus zygonectes	deforested	TAN_A	downstream	290.2
Melanorivulus zygonectes	deforested	TAN_A	downstream	309
Melanorivulus zygonectes	deforested	TAN_A	downstream	293.5
Melanorivulus zygonectes	deforested	TAN_A	downstream	296
Melanorivulus zygonectes	deforested	TAN_A	downstream	348.1
Melanorivulus zygonectes	deforested	TAN_A	downstream	376.2
Melanorivulus zygonectes	deforested	TAN_A	downstream	342.1
Melanorivulus zygonectes	deforested	TAN_A	downstream	330.9
Melanorivulus zygonectes	deforested	TAN_A	downstream	392.3
Melanorivulus zygonectes	deforested	TAN_A	downstream	412.2
Melanorivulus zygonectes	deforested	TAN_A	downstream	475.1
Melanorivulus zygonectes	deforested	TAN_A	downstream	479.6
Melanorivulus zygonectes	deforested	TAN_A	downstream	456.1
Melanorivulus zygonectes	deforested	TAN_A	downstream	500.1
Melanorivulus zygonectes	deforested	TAN_A	downstream	508
Melanorivulus zygonectes	deforested	TAN_A	downstream	494.1
Melanorivulus zygonectes	deforested	TAN_A	downstream	471.2
Melanorivulus zygonectes	deforested	TAN_A	downstream	552.2
Melanorivulus zygonectes	deforested	TAN_B	upstream	16.5
Melanorivulus zygonectes	deforested	TAN_B	upstream	20.2
Melanorivulus zygonectes	deforested	TAN_B	upstream	24.4
Melanorivulus zygonectes	deforested	TAN_B	upstream	24.6
Melanorivulus zygonectes	deforested	TAN_B	upstream	30
Melanorivulus zygonectes	deforested	TAN_B	upstream	27.2
Melanorivulus zygonectes	deforested	TAN_B	upstream	31
Melanorivulus zygonectes	deforested	TAN_B	upstream	31.4
Melanorivulus zygonectes	deforested	TAN_B	upstream	38.2
Melanorivulus zygonectes	deforested	TAN_B	upstream	34.1
Melanorivulus zygonectes	deforested	TAN_B	upstream	45.5
Melanorivulus zygonectes	deforested	TAN_B	upstream	46.7
Melanorivulus zygonectes	deforested	TAN_B	upstream	42.9
Melanorivulus zygonectes	deforested	TAN_B	upstream	40.7
Melanorivulus zygonectes	deforested	TAN_B	upstream	45.1
Melanorivulus zygonectes	deforested	TAN_B	upstream	43.6
Melanorivulus zygonectes	deforested	TAN_B	upstream	45.1
Melanorivulus zygonectes	deforested	TAN_B	upstream	47.2
Melanorivulus zygonectes	deforested	TAN_B	upstream	37.1
Melanorivulus zygonectes	deforested	TAN_B	upstream	54
Melanorivulus zygonectes	deforested	TAN_B	upstream	44.8
Melanorivulus zygonectes	deforested	TAN_B	upstream	49
Melanorivulus zygonectes	deforested	TAN_B	upstream	52.5
Melanorivulus zygonectes	deforested	TAN_B	upstream	48.8
Melanorivulus zygonectes	deforested	TAN_B	upstream	48.5
Melanorivulus zygonectes	deforested	TAN_B	upstream	43.4
Melanorivulus zygonectes	deforested	TAN_B	upstream	55.3
Melanorivulus zygonectes	deforested	TAN_B	upstream	52.2
Melanorivulus zygonectes	deforested	TAN_B	upstream	55.1
Melanorivulus zygonectes	deforested	TAN_B	upstream	54.4
Melanorivulus zygonectes	deforested	TAN_B	upstream	50.2
Melanorivulus zygonectes	deforested	TAN_B	upstream	64.2
Melanorivulus zygonectes	deforested	TAN_B	upstream	59.1
Melanorivulus zygonectes	deforested	TAN_B	upstream	55
Melanorivulus zygonectes	deforested	TAN_B	upstream	63
Melanorivulus zygonectes	deforested	TAN_B	upstream	61.8
Melanorivulus zygonectes	deforested	TAN_B	upstream	61.9
Melanorivulus zygonectes	deforested	TAN_B	upstream	65
Melanorivulus zygonectes	deforested	TAN_B	upstream	61.3
Melanorivulus zygonectes	deforested	TAN_B	upstream	56.8
Melanorivulus zygonectes	deforested	TAN_B	upstream	70.7
Melanorivulus zygonectes	deforested	TAN_B	upstream	64
Melanorivulus zygonectes	deforested	TAN_B	upstream	63.6
Melanorivulus zygonectes	deforested	TAN_B	upstream	81.7
Melanorivulus zygonectes	deforested	TAN_B	upstream	67.6
Melanorivulus zygonectes	deforested	TAN_B	upstream	80.4
Melanorivulus zygonectes	deforested	TAN_B	upstream	76.6
Melanorivulus zygonectes	deforested	TAN_B	upstream	73.4
Melanorivulus zygonectes	deforested	TAN_B	upstream	78.5
Melanorivulus zygonectes	deforested	TAN_B	upstream	77.5
Melanorivulus zygonectes	deforested	TAN_B	upstream	75.5
Melanorivulus zygonectes	deforested	TAN_B	upstream	81.5
Melanorivulus zygonectes	deforested	TAN_B	upstream	88.9
Melanorivulus zygonectes	deforested	TAN_B	upstream	84.9
Melanorivulus zygonectes	deforested	TAN_B	upstream	102.8
Melanorivulus zygonectes	deforested	TAN_B	upstream	86.7
Melanorivulus zygonectes	deforested	TAN_B	upstream	91.5
Melanorivulus zygonectes	deforested	TAN_B	upstream	84.4
Melanorivulus zygonectes	deforested	TAN_B	upstream	90.1
Melanorivulus zygonectes	deforested	TAN_B	upstream	98.7
Melanorivulus zygonectes	deforested	TAN_B	upstream	89.5
Melanorivulus zygonectes	deforested	TAN_B	upstream	88.8
Melanorivulus zygonectes	deforested	TAN_B	upstream	100.9
Melanorivulus zygonectes	deforested	TAN_B	upstream	92.8
Melanorivulus zygonectes	deforested	TAN_B	upstream	88.7
Melanorivulus zygonectes	deforested	TAN_B	upstream	103.9
Melanorivulus zygonectes	deforested	TAN_B	upstream	117.3
Melanorivulus zygonectes	deforested	TAN_B	upstream	96.7
Melanorivulus zygonectes	deforested	TAN_B	upstream	94.5
Melanorivulus zygonectes	deforested	TAN_B	upstream	104.1
Melanorivulus zygonectes	deforested	TAN_B	upstream	100.8
Melanorivulus zygonectes	deforested	TAN_B	upstream	115.2
Melanorivulus zygonectes	deforested	TAN_B	upstream	104.6
Melanorivulus zygonectes	deforested	TAN_B	upstream	92.2
Melanorivulus zygonectes	deforested	TAN_B	upstream	107.2
Melanorivulus zygonectes	deforested	TAN_B	upstream	121.5
Melanorivulus zygonectes	deforested	TAN_B	upstream	112.8
Melanorivulus zygonectes	deforested	TAN_B	upstream	117.7
Melanorivulus zygonectes	deforested	TAN_B	upstream	113.9
Melanorivulus zygonectes	deforested	TAN_B	upstream	115.5
Melanorivulus zygonectes	deforested	TAN_B	upstream	114.7
Melanorivulus zygonectes	deforested	TAN_B	upstream	108.9
Melanorivulus zygonectes	deforested	TAN_B	upstream	108.8
Melanorivulus zygonectes	deforested	TAN_B	upstream	129.4
Melanorivulus zygonectes	deforested	TAN_B	upstream	121.5
Melanorivulus zygonectes	deforested	TAN_B	upstream	115.7
Melanorivulus zygonectes	deforested	TAN_B	upstream	109.6
Melanorivulus zygonectes	deforested	TAN_B	upstream	139.6
Melanorivulus zygonectes	deforested	TAN_B	upstream	119.5
Melanorivulus zygonectes	deforested	TAN_B	upstream	123.7
Melanorivulus zygonectes	deforested	TAN_B	upstream	133.6
Melanorivulus zygonectes	deforested	TAN_B	upstream	128.3
Melanorivulus zygonectes	deforested	TAN_B	upstream	148.9
Melanorivulus zygonectes	deforested	TAN_B	upstream	138
Melanorivulus zygonectes	deforested	TAN_B	upstream	156.2
Melanorivulus zygonectes	deforested	TAN_B	upstream	158.4
Melanorivulus zygonectes	deforested	TAN_B	upstream	175.4
Melanorivulus zygonectes	deforested	TAN_B	upstream	173.2
Melanorivulus zygonectes	deforested	TAN_B	upstream	174.3
Melanorivulus zygonectes	deforested	TAN_B	upstream	189.6
Melanorivulus zygonectes	deforested	TAN_B	upstream	160.9
Melanorivulus zygonectes	deforested	TAN_B	upstream	204.8
Melanorivulus zygonectes	deforested	TAN_B	upstream	189.8
Melanorivulus zygonectes	deforested	TAN_B	upstream	207.8
Melanorivulus zygonectes	deforested	TAN_B	upstream	201.8
Melanorivulus zygonectes	deforested	TAN_B	upstream	223.3
Melanorivulus zygonectes	deforested	TAN_B	upstream	192.4
Melanorivulus zygonectes	deforested	TAN_B	upstream	249.2
Melanorivulus zygonectes	deforested	TAN_B	upstream	272.4
Melanorivulus zygonectes	deforested	TAN_B	upstream	258
Melanorivulus zygonectes	deforested	TAN_B	upstream	261.3
Melanorivulus zygonectes	deforested	TAN_B	upstream	258.2
Melanorivulus zygonectes	deforested	TAN_B	upstream	315.4
Melanorivulus zygonectes	deforested	TAN_B	upstream	326.8
Melanorivulus zygonectes	deforested	TAN_B	upstream	329.8
Melanorivulus zygonectes	deforested	TAN_B	upstream	375.1
Melanorivulus zygonectes	deforested	TAN_B	upstream	359.1
Melanorivulus zygonectes	deforested	TAN_B	upstream	421
Melanorivulus zygonectes	deforested	TAN_B	upstream	472.6
Melanorivulus zygonectes	deforested	TAN_B	upstream	564.3
Melanorivulus zygonectes	deforested	TAN_B	upstream	692.1
Melanorivulus zygonectes	deforested	TAN_B	upstream	734.8
Melanorivulus zygonectes	deforested	TAN_B	medium	21
Melanorivulus zygonectes	deforested	TAN_B	medium	20.6
Melanorivulus zygonectes	deforested	TAN_B	medium	29.3
Melanorivulus zygonectes	deforested	TAN_B	medium	31.1
Melanorivulus zygonectes	deforested	TAN_B	medium	30.2
Melanorivulus zygonectes	deforested	TAN_B	medium	29.6
Melanorivulus zygonectes	deforested	TAN_B	medium	35.3
Melanorivulus zygonectes	deforested	TAN_B	medium	29.9
Melanorivulus zygonectes	deforested	TAN_B	medium	40.7
Melanorivulus zygonectes	deforested	TAN_B	medium	37.6
Melanorivulus zygonectes	deforested	TAN_B	medium	48
Melanorivulus zygonectes	deforested	TAN_B	medium	39.3
Melanorivulus zygonectes	deforested	TAN_B	medium	41.8
Melanorivulus zygonectes	deforested	TAN_B	medium	41.7
Melanorivulus zygonectes	deforested	TAN_B	medium	45.3
Melanorivulus zygonectes	deforested	TAN_B	medium	38.9
Melanorivulus zygonectes	deforested	TAN_B	medium	44.2
Melanorivulus zygonectes	deforested	TAN_B	medium	42.5
Melanorivulus zygonectes	deforested	TAN_B	medium	48.3
Melanorivulus zygonectes	deforested	TAN_B	medium	51.8
Melanorivulus zygonectes	deforested	TAN_B	medium	45.1
Melanorivulus zygonectes	deforested	TAN_B	medium	38.1
Melanorivulus zygonectes	deforested	TAN_B	medium	41.4
Melanorivulus zygonectes	deforested	TAN_B	medium	55
Melanorivulus zygonectes	deforested	TAN_B	medium	46.1
Melanorivulus zygonectes	deforested	TAN_B	medium	54.2
Melanorivulus zygonectes	deforested	TAN_B	medium	52.5
Melanorivulus zygonectes	deforested	TAN_B	medium	49.3
Melanorivulus zygonectes	deforested	TAN_B	medium	51.1
Melanorivulus zygonectes	deforested	TAN_B	medium	60.5
Melanorivulus zygonectes	deforested	TAN_B	medium	59.5
Melanorivulus zygonectes	deforested	TAN_B	medium	94.1
Melanorivulus zygonectes	deforested	TAN_B	medium	71.1
Melanorivulus zygonectes	deforested	TAN_B	medium	54.3
Melanorivulus zygonectes	deforested	TAN_B	medium	60.4
Melanorivulus zygonectes	deforested	TAN_B	medium	60.1
Melanorivulus zygonectes	deforested	TAN_B	medium	62
Melanorivulus zygonectes	deforested	TAN_B	medium	61.5
Melanorivulus zygonectes	deforested	TAN_B	medium	60
Melanorivulus zygonectes	deforested	TAN_B	medium	67.1
Melanorivulus zygonectes	deforested	TAN_B	medium	68.4
Melanorivulus zygonectes	deforested	TAN_B	medium	80.2
Melanorivulus zygonectes	deforested	TAN_B	medium	75.5
Melanorivulus zygonectes	deforested	TAN_B	medium	92.9
Melanorivulus zygonectes	deforested	TAN_B	medium	86.2
Melanorivulus zygonectes	deforested	TAN_B	medium	85.1
Melanorivulus zygonectes	deforested	TAN_B	medium	72.9
Melanorivulus zygonectes	deforested	TAN_B	medium	78.5
Melanorivulus zygonectes	deforested	TAN_B	medium	99
Melanorivulus zygonectes	deforested	TAN_B	medium	83.2
Melanorivulus zygonectes	deforested	TAN_B	medium	95.2
Melanorivulus zygonectes	deforested	TAN_B	medium	81
Melanorivulus zygonectes	deforested	TAN_B	medium	104.8
Melanorivulus zygonectes	deforested	TAN_B	medium	106.2
Melanorivulus zygonectes	deforested	TAN_B	medium	105.1
Melanorivulus zygonectes	deforested	TAN_B	medium	100.3
Melanorivulus zygonectes	deforested	TAN_B	medium	111.9
Melanorivulus zygonectes	deforested	TAN_B	medium	103.4
Melanorivulus zygonectes	deforested	TAN_B	medium	118.1
Melanorivulus zygonectes	deforested	TAN_B	medium	99.7
Melanorivulus zygonectes	deforested	TAN_B	medium	123.8
Melanorivulus zygonectes	deforested	TAN_B	medium	120.8
Melanorivulus zygonectes	deforested	TAN_B	medium	97.4
Melanorivulus zygonectes	deforested	TAN_B	medium	131.1
Melanorivulus zygonectes	deforested	TAN_B	medium	137.8
Melanorivulus zygonectes	deforested	TAN_B	medium	125.2
Melanorivulus zygonectes	deforested	TAN_B	medium	127.2
Melanorivulus zygonectes	deforested	TAN_B	medium	134.8
Melanorivulus zygonectes	deforested	TAN_B	medium	156.6
Melanorivulus zygonectes	deforested	TAN_B	medium	165.8
Melanorivulus zygonectes	deforested	TAN_B	medium	145.3
Melanorivulus zygonectes	deforested	TAN_B	medium	155.9
Melanorivulus zygonectes	deforested	TAN_B	medium	169.3
Melanorivulus zygonectes	deforested	TAN_B	medium	143.9
Melanorivulus zygonectes	deforested	TAN_B	medium	185.4
Melanorivulus zygonectes	deforested	TAN_B	medium	175.5
Melanorivulus zygonectes	deforested	TAN_B	medium	147.6
Melanorivulus zygonectes	deforested	TAN_B	medium	171.9
Melanorivulus zygonectes	deforested	TAN_B	medium	178.1
Melanorivulus zygonectes	deforested	TAN_B	medium	174.3
Melanorivulus zygonectes	deforested	TAN_B	medium	177.5
Melanorivulus zygonectes	deforested	TAN_B	medium	176.6
Melanorivulus zygonectes	deforested	TAN_B	medium	197.1
Melanorivulus zygonectes	deforested	TAN_B	medium	203.8
Melanorivulus zygonectes	deforested	TAN_B	medium	205.2
Melanorivulus zygonectes	deforested	TAN_B	medium	220.5
Melanorivulus zygonectes	deforested	TAN_B	medium	251.4
Melanorivulus zygonectes	deforested	TAN_B	medium	289.8
Melanorivulus zygonectes	deforested	TAN_B	medium	284.1
Melanorivulus zygonectes	deforested	TAN_B	medium	393.2
Melanorivulus zygonectes	deforested	TAN_B	downstream	30.2
Melanorivulus zygonectes	deforested	TAN_B	downstream	64.9
Melanorivulus zygonectes	deforested	TAN_B	downstream	76.2
Melanorivulus zygonectes	deforested	TAN_B	downstream	64
Melanorivulus zygonectes	deforested	TAN_B	downstream	68.7
Melanorivulus zygonectes	deforested	TAN_B	downstream	78.2
Melanorivulus zygonectes	deforested	TAN_B	downstream	78.4
Melanorivulus zygonectes	deforested	TAN_B	downstream	76.5
Melanorivulus zygonectes	deforested	TAN_B	downstream	94.9
Melanorivulus zygonectes	deforested	TAN_B	downstream	98.1
Melanorivulus zygonectes	deforested	TAN_B	downstream	105.1
Melanorivulus zygonectes	deforested	TAN_B	downstream	109.8
Melanorivulus zygonectes	deforested	TAN_B	downstream	119.7
Melanorivulus zygonectes	deforested	TAN_B	downstream	129.6
Melanorivulus zygonectes	deforested	TAN_B	downstream	152.7
Melanorivulus zygonectes	deforested	TAN_B	downstream	167.4
Melanorivulus zygonectes	deforested	TAN_B	downstream	164.9
Melanorivulus zygonectes	deforested	TAN_B	downstream	248.2
Melanorivulus zygonectes	deforested	TAN_B	downstream	258.6
Melanorivulus zygonectes	deforested	TAN_B	downstream	387.8
Melanorivulus zygonectes	deforested	TAN_B	downstream	397.5
Melanorivulus zygonectes	deforested	TAN_C	upstream	12.2
Melanorivulus zygonectes	deforested	TAN_C	upstream	15
Melanorivulus zygonectes	deforested	TAN_C	upstream	15.4
Melanorivulus zygonectes	deforested	TAN_C	upstream	20.7
Melanorivulus zygonectes	deforested	TAN_C	upstream	16.4
Melanorivulus zygonectes	deforested	TAN_C	upstream	18.1
Melanorivulus zygonectes	deforested	TAN_C	upstream	16.7
Melanorivulus zygonectes	deforested	TAN_C	upstream	17.5
Melanorivulus zygonectes	deforested	TAN_C	upstream	21.3
Melanorivulus zygonectes	deforested	TAN_C	upstream	21.9
Melanorivulus zygonectes	deforested	TAN_C	upstream	31.9
Melanorivulus zygonectes	deforested	TAN_C	upstream	24.9
Melanorivulus zygonectes	deforested	TAN_C	upstream	25.1
Melanorivulus zygonectes	deforested	TAN_C	upstream	24.7
Melanorivulus zygonectes	deforested	TAN_C	upstream	26.8
Melanorivulus zygonectes	deforested	TAN_C	upstream	22.4
Melanorivulus zygonectes	deforested	TAN_C	upstream	33.3
Melanorivulus zygonectes	deforested	TAN_C	upstream	30.3
Melanorivulus zygonectes	deforested	TAN_C	upstream	35.3
Melanorivulus zygonectes	deforested	TAN_C	upstream	31
Melanorivulus zygonectes	deforested	TAN_C	upstream	31.5
Melanorivulus zygonectes	deforested	TAN_C	upstream	51.2
Melanorivulus zygonectes	deforested	TAN_C	upstream	32
Melanorivulus zygonectes	deforested	TAN_C	upstream	29.3
Melanorivulus zygonectes	deforested	TAN_C	upstream	41.5
Melanorivulus zygonectes	deforested	TAN_C	upstream	40.8
Melanorivulus zygonectes	deforested	TAN_C	upstream	36.8
Melanorivulus zygonectes	deforested	TAN_C	upstream	45.1
Melanorivulus zygonectes	deforested	TAN_C	upstream	51.9
Melanorivulus zygonectes	deforested	TAN_C	upstream	38.8
Melanorivulus zygonectes	deforested	TAN_C	upstream	41.2
Melanorivulus zygonectes	deforested	TAN_C	upstream	38.8
Melanorivulus zygonectes	deforested	TAN_C	upstream	42.8
Melanorivulus zygonectes	deforested	TAN_C	upstream	40.7
Melanorivulus zygonectes	deforested	TAN_C	upstream	49.4
Melanorivulus zygonectes	deforested	TAN_C	upstream	39.2
Melanorivulus zygonectes	deforested	TAN_C	upstream	42.7
Melanorivulus zygonectes	deforested	TAN_C	upstream	55.8
Melanorivulus zygonectes	deforested	TAN_C	upstream	55.9
Melanorivulus zygonectes	deforested	TAN_C	upstream	55.8
Melanorivulus zygonectes	deforested	TAN_C	upstream	48.4
Melanorivulus zygonectes	deforested	TAN_C	upstream	67.9
Melanorivulus zygonectes	deforested	TAN_C	upstream	57.2
Melanorivulus zygonectes	deforested	TAN_C	upstream	51.3
Melanorivulus zygonectes	deforested	TAN_C	upstream	58.7
Melanorivulus zygonectes	deforested	TAN_C	upstream	66.7
Melanorivulus zygonectes	deforested	TAN_C	upstream	70.8
Melanorivulus zygonectes	deforested	TAN_C	upstream	74.3
Melanorivulus zygonectes	deforested	TAN_C	upstream	88.9
Melanorivulus zygonectes	deforested	TAN_C	upstream	90.1
Melanorivulus zygonectes	deforested	TAN_C	upstream	76.4
Melanorivulus zygonectes	deforested	TAN_C	upstream	73
Melanorivulus zygonectes	deforested	TAN_C	upstream	80.2
Melanorivulus zygonectes	deforested	TAN_C	upstream	72.6
Melanorivulus zygonectes	deforested	TAN_C	upstream	104
Melanorivulus zygonectes	deforested	TAN_C	upstream	118.6
Melanorivulus zygonectes	deforested	TAN_C	upstream	119.4
Melanorivulus zygonectes	deforested	TAN_C	upstream	139
Melanorivulus zygonectes	deforested	TAN_C	upstream	140.2
Melanorivulus zygonectes	deforested	TAN_C	upstream	141.6
Melanorivulus zygonectes	deforested	TAN_C	upstream	129.1
Melanorivulus zygonectes	deforested	TAN_C	upstream	163.2
Melanorivulus zygonectes	deforested	TAN_C	upstream	151.9
Melanorivulus zygonectes	deforested	TAN_C	upstream	152.9
Melanorivulus zygonectes	deforested	TAN_C	upstream	148.9
Melanorivulus zygonectes	deforested	TAN_C	upstream	176.8
Melanorivulus zygonectes	deforested	TAN_C	upstream	292
Melanorivulus zygonectes	deforested	TAN_C	medium	20.1
Melanorivulus zygonectes	deforested	TAN_C	medium	26.8
Melanorivulus zygonectes	deforested	TAN_C	medium	25
Melanorivulus zygonectes	deforested	TAN_C	medium	25.4
Melanorivulus zygonectes	deforested	TAN_C	medium	24.3
Melanorivulus zygonectes	deforested	TAN_C	medium	21.3
Melanorivulus zygonectes	deforested	TAN_C	medium	25.1
Melanorivulus zygonectes	deforested	TAN_C	medium	27.9
Melanorivulus zygonectes	deforested	TAN_C	medium	30.4
Melanorivulus zygonectes	deforested	TAN_C	medium	37.9
Melanorivulus zygonectes	deforested	TAN_C	medium	33.5
Melanorivulus zygonectes	deforested	TAN_C	medium	34.1
Melanorivulus zygonectes	deforested	TAN_C	medium	36.1
Melanorivulus zygonectes	deforested	TAN_C	medium	32.4
Melanorivulus zygonectes	deforested	TAN_C	medium	40.3
Melanorivulus zygonectes	deforested	TAN_C	medium	38
Melanorivulus zygonectes	deforested	TAN_C	medium	37.3
Melanorivulus zygonectes	deforested	TAN_C	medium	39.6
Melanorivulus zygonectes	deforested	TAN_C	medium	42.8
Melanorivulus zygonectes	deforested	TAN_C	medium	44.5
Melanorivulus zygonectes	deforested	TAN_C	medium	48.1
Melanorivulus zygonectes	deforested	TAN_C	medium	53.8
Melanorivulus zygonectes	deforested	TAN_C	medium	54
Melanorivulus zygonectes	deforested	TAN_C	medium	54.8
Melanorivulus zygonectes	deforested	TAN_C	medium	31.8
Melanorivulus zygonectes	deforested	TAN_C	medium	59
Melanorivulus zygonectes	deforested	TAN_C	medium	51.6
Melanorivulus zygonectes	deforested	TAN_C	medium	61.9
Melanorivulus zygonectes	deforested	TAN_C	medium	60.2
Melanorivulus zygonectes	deforested	TAN_C	medium	58.5
Melanorivulus zygonectes	deforested	TAN_C	medium	53.6
Melanorivulus zygonectes	deforested	TAN_C	medium	53.8
Melanorivulus zygonectes	deforested	TAN_C	medium	54
Melanorivulus zygonectes	deforested	TAN_C	medium	65.8
Melanorivulus zygonectes	deforested	TAN_C	medium	64.3
Melanorivulus zygonectes	deforested	TAN_C	medium	64
Melanorivulus zygonectes	deforested	TAN_C	medium	57.1
Melanorivulus zygonectes	deforested	TAN_C	medium	67.6
Melanorivulus zygonectes	deforested	TAN_C	medium	59.8
Melanorivulus zygonectes	deforested	TAN_C	medium	62
Melanorivulus zygonectes	deforested	TAN_C	medium	60.1
Melanorivulus zygonectes	deforested	TAN_C	medium	65.4
Melanorivulus zygonectes	deforested	TAN_C	medium	68.1
Melanorivulus zygonectes	deforested	TAN_C	medium	67.9
Melanorivulus zygonectes	deforested	TAN_C	medium	63.3
Melanorivulus zygonectes	deforested	TAN_C	medium	71.5
Melanorivulus zygonectes	deforested	TAN_C	medium	80
Melanorivulus zygonectes	deforested	TAN_C	medium	83.4
Melanorivulus zygonectes	deforested	TAN_C	medium	74.8
Melanorivulus zygonectes	deforested	TAN_C	medium	97.8
Melanorivulus zygonectes	deforested	TAN_C	medium	93.7
Melanorivulus zygonectes	deforested	TAN_C	medium	89.2
Melanorivulus zygonectes	deforested	TAN_C	medium	91.1
Melanorivulus zygonectes	deforested	TAN_C	medium	112.8
Melanorivulus zygonectes	deforested	TAN_C	medium	133.6
Melanorivulus zygonectes	deforested	TAN_C	medium	157.6
Melanorivulus zygonectes	deforested	TAN_C	medium	176.3
Melanorivulus zygonectes	deforested	TAN_C	medium	188.2
Melanorivulus zygonectes	deforested	TAN_C	medium	263.5
Melanorivulus zygonectes	deforested	TAN_C	downstream	47.9
Melanorivulus zygonectes	deforested	TAN_C	downstream	43.1
Melanorivulus zygonectes	deforested	TAN_C	downstream	48.3
Melanorivulus zygonectes	deforested	TAN_C	downstream	66.6
Melanorivulus zygonectes	deforested	TAN_C	downstream	58.1
Melanorivulus zygonectes	deforested	TAN_C	downstream	58.3
Melanorivulus zygonectes	deforested	TAN_C	downstream	59.5
Melanorivulus zygonectes	deforested	TAN_C	downstream	60.7
Melanorivulus zygonectes	deforested	TAN_C	downstream	68.9
Melanorivulus zygonectes	deforested	TAN_C	downstream	62.5
[truncated: 427 more rows]
