# Supplementary material for: Deforestation and stream warming affect body size of Amazonian fishes
Source: PLoS One. 2018 May 2;13(5):e0196560. doi: 10.1371/journal.pone.0196560 (PMC5931656; doi:10.1371/journal.pone.0196560)
Supplement: S2 Data — (XLSX) [file pone.0196560.s009.xlsx]

## Sheet: temp1
land use	stream	source distance (m)	temperature (°C)	day time
deforested	Tan_A	0	25.8	10:00:00
deforested	Tan_A	220	28	11:30:00
deforested	Tan_A	440	29.2333	12:50:00
deforested	Tan_A	660	28.5	13:50:00
deforested	Tan_A	880	28.3333	15:00:00
deforested	Tan_A	1100	28.0667	15:30:00
deforested	Tan_A	1320	27.8	17:00:00
deforested	Tan_A	1540	27.4333	18:00:00
deforested	Tan_A	1760	27.0667	18:30:00
deforested	Tan_A	1980	26.7333	19:00:00
deforested	Tan_A	0	26.9667	09:30:00
deforested	Tan_A	220	28.2333	10:30:00
deforested	Tan_A	440	30	12:00:00
deforested	Tan_A	660	27.6333	13:00:00
deforested	Tan_A	880	28.3333	13:45:00
deforested	Tan_A	1100	28.1333	14:15:00
deforested	Tan_A	1320	28.0667	15:00:00
deforested	Tan_A	1540	28.3333	15:30:00
deforested	Tan_A	1760	28.3	16:00:00
deforested	Tan_A	1980	28.4667	17:00:00
deforested	Tan_A	0	25.6	09:45:00
deforested	Tan_A	220	27.3	10:15:00
deforested	Tan_A	440	30	10:40:00
deforested	Tan_A	660	28.4	11:05:00
deforested	Tan_A	880	29.6	14:15:00
deforested	Tan_A	1100	30.1	14:45:00
deforested	Tan_A	1320	29.1	15:00:00
deforested	Tan_A	1540	28.8	15:30:00
deforested	Tan_A	1760	29.4	15:50:00
deforested	Tan_A	1980	28.6	16:15:00
deforested	Tan_B	0	24.8333	11:16:00
deforested	Tan_B	220	25.4667	11:55:12
deforested	Tan_B	440	25.7333	1900-01-13 12:00:00
deforested	Tan_B	660	30.8333	14:00:00
deforested	Tan_B	880	27.3333	14:45:00
deforested	Tan_B	1100	29.0333	15:30:00
deforested	Tan_B	1320	27.4667	16:00:00
deforested	Tan_B	1540	25.9667	17:30:00
deforested	Tan_B	1760	26.5333	14:45:00
deforested	Tan_B	1980	28	13:45:00
deforested	Tan_B	0	24.2	19:30:00
deforested	Tan_B	220	25.4	19:08:00
deforested	Tan_B	440	25.8667	18:20:00
deforested	Tan_B	660	32.0333	17:40:00
deforested	Tan_B	880	29.7	17:00:00
deforested	Tan_B	1100	29.4	16:20:00
deforested	Tan_B	1320	28.3	15:40:00
deforested	Tan_B	1540	27.1667	15:00:00
deforested	Tan_B	1760	27.45	12:30:00
deforested	Tan_B	1980	26.55	13:45:00
deforested	Tan_B	0	25.5	09:20:00
deforested	Tan_B	220	26	10:05:00
deforested	Tan_B	440	25.9	10:30:00
deforested	Tan_B	660	31.2	11:05:00
deforested	Tan_B	880	28.5	11:25:00
deforested	Tan_B	1100	27.5	10:45:00
deforested	Tan_B	1320	28.6	11:15:00
deforested	Tan_B	1540	30.3	11:45:00
deforested	Tan_B	1760	28.9	13:00:00
deforested	Tan_B	1980	28.7	12:45:00
deforested	Tan_C	0	25.5	10:21:00
deforested	Tan_C	220	28.9667	11:07:00
deforested	Tan_C	440	30.1667	11:40:00
deforested	Tan_C	660	29.7333	12:11:00
deforested	Tan_C	880	30.1333	12:46:00
deforested	Tan_C	1100	29.3333	13:48:00
deforested	Tan_C	1320	30.7	14:18:00
deforested	Tan_C	1540	32.6333	14:56:00
deforested	Tan_C	1760	30.4333	15:59:00
deforested	Tan_C	1980	27.4333	16:26:00
deforested	Tan_C	0	28.4333	12:00:00
deforested	Tan_C	220	32.1333	13:00:00
deforested	Tan_C	440	32.4	14:00:00
deforested	Tan_C	660	32.2	14:30:00
deforested	Tan_C	880	32.4667	15:00:00
deforested	Tan_C	1100	32.7667	15:45:00
deforested	Tan_C	1320	32.4667	16:20:00
deforested	Tan_C	1540	32.9667	17:00:00
deforested	Tan_C	1760	30.4333	19:30:00
deforested	Tan_C	1980	27.3	19:45:00
deforested	Tan_C	0	28.6	15:30:00
deforested	Tan_C	220	32.4	15:55:00
deforested	Tan_C	440	29.6	16:35:00
deforested	Tan_C	660	29.3	16:55:00
deforested	Tan_C	880	29	17:15:00
deforested	Tan_C	1100	29.1	17:45:00
deforested	Tan_C	1320	30	18:05:00
deforested	Tan_C	1540	34	17:00:00
deforested	Tan_C	1980	27.4	17:30:00
forest	APPM	0	24.6667	13:51:00
forest	APPM	220	24.9	14:30:00
forest	APPM	440	24.7667	15
forest	APPM	660	24.8	15:37:00
forest	APPM	880	24.6667	16:14:00
forest	APPM	1100	24.4333	16:54:00
forest	APPM	1320	24.5	17:29:00
forest	APPM	1540	25	18
forest	APPM	1760	24.5667	18:39:00
forest	APPM	1980	24.9667	19:14:00
forest	APPM	0	24.9333	10:00:00
forest	APPM	220	26	11:00:00
forest	APPM	440	25.2667	12:00:00
forest	APPM	660	25	12:30:00
forest	APPM	880	25.1667	13:45:00
forest	APPM	1100	24.9	14:45:00
forest	APPM	1320	24.7	15:30:00
forest	APPM	1540	25.5333	16:15:00
forest	APPM	1760	24.8667	17:00:00
forest	APPM	1980	24.9333	16:00:00
forest	APPM	0	26.7	15:00:00
forest	APPM	220	26.6	15:30:00
forest	APPM	440	26.9	16:00:00
forest	APPM	660	26.3	16:30:00
forest	APPM	880	26.4	17:00:00
forest	APPM	1100	25.7	17:30:00
forest	APPM	1320	24.2	11:10:00
forest	APPM	1540	24.7	10:20:00
forest	APPM	1760	24.2	09:50:00
forest	APPM	1980	24.1	09:20:00
forest	APP2A	0	25.2667	17.33
forest	APP2A	220	25.1	18
forest	APP2A	440	24.8333	14
forest	APP2A	660	24.5667	14.75
forest	APP2A	880	24.6333	15.5
forest	APP2A	1100	24.9667	16
forest	APP2A	1320	24.7333	16.58
forest	APP2A	1540	24.7667	17.25
forest	APP2A	1760	24.7	17.88
forest	APP2A	1980	24.7	18.5
forest	APP2A	0	23.9333	17:15:00
forest	APP2A	220	24.2667	16:40:00
forest	APP2A	440	24.3333	18:00:00
forest	APP2A	660	24.2667	11:00:00
forest	APP2A	880	24.3667	11:30:00
forest	APP2A	1100	24.4667	12:30:00
forest	APP2A	1320	24.2667	15:00:00
forest	APP2A	1540	25.3333	13:45:00
forest	APP2A	1760	25.4	12:30:00
forest	APP2A	1980	24.2333	11:30:00
forest	APP2A	0	24.9	10:45:00
forest	APP2A	220	24.8	10:10:00
forest	APP2A	440	25.1	11:15:00
forest	APP2A	660	24.2	09:30:00
forest	APP2A	880	25.6	12:15:00
forest	APP2A	1100	25.5	12:40:00
forest	APP2A	1320	25.3	13:10:00
forest	APP2A	1540	25.3	13:35:00
forest	APP2A	1760	25.2	14:00:00
forest	APP2A	1980	25.2	14:40:00
forest	APP2	0	24.5	10:10:00
forest	APP3	220	24.6333	10:44:00
forest	APP4	440	25.0667	11:31:00
forest	APP5	660	25.0333	12:12:00
forest	APP6	880	25.4	12:55:00
forest	APP7	1100	25.7667	13:54:00
forest	APP8	1320	26.2	14:50:00
forest	APP9	1540	25.6667	15:43:00
forest	APP10	1760	26.1	16:40:00
forest	APP11	1980	25.9333	17:15:00
forest	APP12	0	25.1	17:30:00
forest	APP13	220	25.7667	16:50:00
forest	APP14	440	26.3	16:00:00
forest	APP15	660	25.5	15:10:00
forest	APP16	880	25.3333	14:40:00
forest	APP17	1100	25.8333	14:00:00
forest	APP18	1320	25.6667	13:30:00
forest	APP19	1540	24.5	10:00:00
forest	APP20	1760	25.9333	11:00:00
forest	APP21	0	25.1	15:00:00
forest	APP22	220	25.6	14:30:00
forest	APP23	440	25.9	14:00:00
forest	APP24	660	25.3	13:30:00
forest	APP25	880	25	13:00:00
forest	APP26	1100	24.9	12:30:00
forest	APP27	1320	24.8	12:00:00
forest	APP28	1540	24.7	11:15:00
forest	APP29	1760	25.6	10:30:00
forest	APP30	1980	24.9	09:50:00
