# Supplementary material for: Deforestation and stream warming affect body size of Amazonian fishes
Source: PLoS One. 2018 May 2;13(5):e0196560. doi: 10.1371/journal.pone.0196560 (PMC5931656; doi:10.1371/journal.pone.0196560)
Supplement: S3 Data — (XLSX) [file pone.0196560.s010.xlsx]

## Sheet: abiotic data
land_use	stream	reach	temperature (°C)	conductivity	ph	width (m)	depth (cm)	canopy (%)	cbom (%)	sand (%)	fbom (%)	macrophytes (%)	grass (%)
forest	APP2	upstream	25.1	5	6.34	1.7	1.3	80	33	0	66	0	0
forest	APP2	middle	25	3	5.86	1.6	36	90	66	0	33	0	0
forest	APP2	downstream	24.7	4	6.14	3.9	56.7	90	66	0	33	0	0
forest	APP2A	upstream	24.9	9	6.4	2.7	5	90	33	0	66	0	0
forest	APP2A	middle	25.6	7	6.39	1.4	25	70	33	33	33	0	0
forest	APP2A	downstream	25.2	5	6.15	1.6	50	90	83	0	17	0	0
forest	APPM	upstream	26.7	7	4.89	1.8	8	90	33	0	66	0	0
forest	APPM	middle	26.3	4	4.37	1	24.3	90	66	0	33	0	0
forest	APPM	downstream	24.2	4	4.3	1.1	43	90	50	33	17	0	0
cropland	TAN1	upstream	25.6	37	5.32	1.3	22.7	10	0	0	33	0	66
cropland	TAN1	middle	29.6	6	4.44	1.4	49	10	0	0	17	33	50
cropland	TAN1	downstream	28.6	8	4.82	2.1	86.7	10	0	0	66	0	33
cropland	TAN2	upstream	25.5	24	4.69	1.8	11.7	10	0	0	33	0	66
cropland	TAN2	middle	27.5	17	7.15	1.3	67	10	0	0	50	33	17
cropland	TAN2	downstream	28.7	14	6.62	2.1	70	60	50	0	33	0	17
cropland	TAN3	upstream	28.6	29	7.02	4.5	14.3	10	0	0	33	0	66
cropland	TAN3	middle	29	19	7.35	1.5	30.3	10	0	0	33	50	17
cropland	TAN3	downstream	27.4	8	6.38	2.6	54	60	50	0	17	17	17
